# Supplementary material for: In vivo dynamics and adaptation of HTLV-1-infected clones under different clinical conditions
Source: PLoS Pathog. 2021 Feb 1;17(2):e1009271. doi: 10.1371/journal.ppat.1009271 (PMC7877780; doi:10.1371/journal.ppat.1009271)
Supplement: S1 Table — This Table presents all integration sites of HTLV-1 provirus of the HTLV-1 seronegative case who received live liver transplantation from the seropositive donor, and the donor. (XLSX) [file ppat.1009271.s002.xlsx]

## Sheet: Clone_change_TA_file_serocon
S1 Table. HTLV-1 integration sites of primary infection case (Donor and recipient).
Integration sites	1 month	3 month	6 month	12 month	Donor
chr19_1492729_+	313	34	10	34	0
chr9_135606626_-	136	9	50	78	9
chr5_29531955_+	116	10	28	1	0
chr9_95977112_-	113	4	9	2	0
chr4_165490045_-	108	5	4	0	0
chr9_19243959_+	96	5	2	0	0
chr9_5574929_+	96	5	0	5	0
chr4_156518268_-	91	15	1	11	0
chr2_95160927_-	84	3	0	0	0
chr9_132671126_+	76	6	0	0	0
chr17_31386324_+	60	10	0	1	0
chr17_37776813_-	56	9	0	35	0
chr3_78792098_-	54	4	2	1	0
chr10_14959805_+	53	13	0	8	0
chr4_39166154_+	52	7	0	0	0
chr4_153022167_+	48	3	0	25	0
chr6_40378822_+	47	5	41	67	34
chr16_85759602_-	46	8	1	2	0
chr14_91879413_-	45	22	13	38	0
chr6_94649698_-	45	6	2	0	0
chr14_101766981_+	44	4	0	0	0
chr18_5597188_-	41	15	17	18	0
chr20_20404557_+	40	16	1	7	0
chr14_21026686_+	38	1	0	0	0
chr11_13141854_+	37	1	0	0	0
chr19_28842326_-	34	0	0	0	0
chr1_3497730_+	32	2	19	21	8
chr8_23492499_-	32	13	3	16	0
chr6_110864277_+	31	2	0	2	0
chr4_113979549_-	30	10	8	0	0
chr18_62127875_-	29	2	0	0	0
chr2_68388260_-	29	3	0	13	0
chr6_110843945_+	28	8	7	1	0
chr1_29258352_-	27	7	0	15	0
chr1_86232637_-	27	3	1	2	0
chr6_92308317_-	27	0	0	0	0
chr16_66310965_-	26	4	27	52	22
chr17_4514264_+	26	1	0	0	0
chr22_41178053_+	26	2	0	0	0
chr5_3389600_+	26	0	0	0	0
chr17_10840175_-	24	1	0	0	0
chr2_132667214_+	24	2	0	0	0
chr4_125400691_+	24	2	6	6	0
chr5_49666173_+	24	0	0	1	0
chrX_106084837_+	24	0	15	2	0
chr12_101803829_-	23	1	3	0	0
chr7_55426991_-	23	3	7	0	0
chr7_92008571_+	23	0	0	0	0
chr9_79987234_+	23	1	0	0	0
chr1_227508612_-	22	0	0	1	0
chr11_10694347_+	22	2	0	0	0
chr12_75964150_-	22	18	71	16	0
chr16_20650068_+	22	6	6	4	0
chr16_59258922_-	22	0	0	1	0
chr16_68245457_+	22	5	0	0	0
chr17_65239604_-	22	1	0	9	0
chr4_145825528_-	22	0	0	0	0
chr9_38623675_+	22	4	0	4	0
chrX_64980973_-	22	3	0	0	0
chr1_223756433_-	21	2	23	30	21
chr17_37663140_+	21	7	0	0	0
chr17_74343974_+	21	1	0	0	0
chr19_35451094_+	21	0	0	0	0
chr21_9319282_+	21	16	0	7	0
chr7_73005769_+	21	1	0	0	0
chr12_112654172_-	20	3	0	0	0
chr2_24897833_+	20	2	0	0	0
chr5_142567350_-	20	1	0	0	0
chr9_135606709_-	20	1	8	81	0
chr2_126797734_+	19	1	0	0	0
chr2_182490609_+	19	2	0	0	0
chr8_33616051_+	19	0	0	0	0
chr10_53253856_+	18	7	35	2	0
chr11_76627725_+	18	0	0	0	0
chr13_29131053_-	18	7	0	0	0
chr9_34197677_-	18	2	0	0	0
chr17_51367982_-	17	2	0	0	0
chr2_112286317_+	17	1	0	0	0
chr20_24844404_-	17	16	35	0	0
chr21_28901491_+	17	0	0	0	0
chr1_87610531_-	16	16	18	18	0
chr10_44907430_-	16	4	0	0	0
chr11_86519229_-	16	0	0	1	0
chr13_79977892_-	16	3	0	12	0
chr16_6806993_-	16	2	0	0	0
chr21_38806395_-	16	2	0	0	0
chr12_11947193_+	15	0	0	0	0
chr15_88956240_+	15	7	0	3	0
chr18_24983653_+	15	3	0	0	0
chr18_77120976_+	15	1	0	0	0
chr20_3621247_-	15	0	0	0	0
chr22_28515582_-	15	1	0	0	0
chr3_48556881_+	15	0	9	24	19
chr4_62310834_+	15	0	0	0	0
chr4_70611605_-	15	0	0	0	0
chr4_94241809_-	15	5	6	0	0
chr5_133832092_-	15	0	0	0	0
chr7_56489797_-	15	4	0	16	0
chr9_1063507_-	15	0	0	0	0
chr1_164966629_+	14	0	0	0	0
chr1_184740034_-	14	1	0	0	0
chr1_206830323_-	14	2	0	2	0
chr11_3817801_+	14	0	0	0	0
chr13_111205874_-	14	0	0	0	0
chr2_42647366_+	14	0	0	0	0
chr3_78792100_-	14	1	0	1	0
chr4_153364371_+	14	1	0	0	0
chr6_64950060_+	14	0	0	0	0
chr6_69491154_+	14	0	0	0	0
chr9_134742140_+	14	0	0	0	0
chr9_24817043_+	14	0	0	0	0
chr9_78561068_+	14	1	0	7	0
chrX_17995693_-	14	0	0	0	0
chrY_4771260_+	14	2	0	0	0
chr12_45748641_-	13	0	0	0	0
chr13_35208862_-	13	6	26	19	0
chr17_21985391_+	13	0	0	2	0
chr19_23274171_+	13	2	0	0	0
chr19_51368788_+	13	0	0	0	0
chr20_46500977_+	13	1	0	0	0
chr22_12389265_+	13	0	0	0	0
chr22_42206253_+	13	1	0	0	0
chr5_114305846_+	13	3	0	0	0
chr5_19614069_-	13	24	23	6	0
chr6_144024983_+	13	4	0	0	0
chr8_16879077_+	13	1	0	0	0
chr8_93965856_-	13	1	0	0	0
chr12_14909642_+	12	2	0	0	0
chr19_12110556_-	12	0	0	0	0
chr2_23690567_+	12	13	0	4	0
chr2_30499143_-	12	14	1	7	0
chr2_88216937_-	12	1	13	1	0
chr3_13787457_+	12	1	0	0	0
chr3_160780161_+	12	1	0	0	0
chr4_144283408_-	12	0	0	0	0
chr5_105767051_+	12	0	0	0	0
chr5_122873840_+	12	1	0	0	0
chr5_42693649_+	12	1	0	0	0
chr6_24909485_+	12	3	0	6	0
chrX_86585017_+	12	3	0	13	0
chr1_199163173_-	11	3	1	0	0
chr10_16728399_+	11	1	0	0	0
chr12_48157356_+	11	6	18	8	0
chr13_58112693_+	11	2	1	0	0
chr14_77040860_-	11	1	20	0	0
chr14_88820486_+	11	2	0	0	0
chr15_36865096_+	11	2	36	8	0
chr15_75541048_-	11	0	0	0	0
chr17_80272279_-	11	3	0	0	0
chr2_220322180_-	11	1	0	0	0
chr2_232412657_-	11	1	0	0	0
chr3_172126807_-	11	0	0	0	0
chr3_21621341_-	11	3	4	14	13
chr3_53175241_+	11	0	0	0	0
chr4_128813342_+	11	2	0	0	0
chr9_90488885_-	11	0	0	0	0
chr1_162198340_-	10	2	16	0	0
chr1_58905181_+	10	0	0	0	0
chr1_59061583_-	10	0	0	0	0
chr13_51817459_-	10	1	0	0	0
chr13_68651761_+	10	0	0	0	0
chr13_95484136_+	10	0	0	0	0
chr14_96237130_+	10	0	0	0	0
chr18_109945_-	10	0	0	0	0
chr18_67787206_-	10	2	4	0	0
chr19_33660752_+	10	0	0	0	0
chr19_39681570_+	10	0	0	0	0
chr2_115310323_+	10	0	0	0	0
chr2_36766266_-	10	1	0	0	0
chr2_79131473_-	10	3	6	0	0
chr20_47781978_-	10	1	0	0	0
chr20_5918431_+	10	1	0	0	0
chr22_15381829_-	10	0	0	0	0
chr22_47713750_-	10	0	0	0	0
chr22_50561828_-	10	0	0	0	0
chr3_119240080_+	10	0	7	2	0
chr3_134643243_-	10	0	1	4	9
chr3_165504126_-	10	1	4	1	0
chr4_122811140_+	10	0	0	0	0
chr4_40519128_+	10	7	0	58	0
chr4_44733983_-	10	3	0	0	0
chr4_76235393_+	10	2	0	0	0
chr5_62402827_-	10	10	11	5	0
chr5_68190731_+	10	1	0	0	0
chr8_125221313_+	10	1	0	0	0
chr8_23492500_-	10	2	0	0	0
chr9_25426836_-	10	7	3	0	0
chrX_13001246_-	10	0	0	0	0
chr1_193098064_-	9	3	0	0	0
chr10_37393369_+	9	1	0	0	0
chr10_73855194_-	9	1	0	0	0
chr11_50155620_+	9	1	0	0	0
chr11_77367711_+	9	0	0	0	0
chr12_19155092_-	9	1	0	0	0
chr15_33794405_+	9	1	1	2	0
chr15_55265885_-	9	2	0	1	0
chr2_208366437_+	9	3	0	0	0
chr2_43158948_+	9	1	0	2	0
chr21_14313527_-	9	0	0	0	0
chr21_31182819_+	9	0	0	0	0
chr3_133285724_+	9	1	0	0	0
chr3_30298709_-	9	0	0	1	0
chr3_48556908_+	9	1	10	14	16
chr5_40383447_+	9	0	0	0	0
chr6_70744215_-	9	0	0	0	0
chr7_2680778_+	9	1	4	0	5
chr7_9019350_+	9	2	6	18	14
chr8_31387756_-	9	0	0	0	0
chr8_86893297_-	9	0	0	0	0
chrX_152644359_+	9	0	0	0	0
chr1_223756387_-	8	4	12	15	30
chr1_906934_-	8	1	4	8	5
chr10_45395875_+	8	0	0	0	0
chr11_86214588_+	8	0	0	0	0
chr12_110763580_+	8	0	0	0	0
chr12_118853646_-	8	1	4	5	0
chr12_19428155_-	8	0	0	0	0
chr12_22621493_-	8	0	0	0	0
chr13_100494176_-	8	0	0	0	0
chr13_28138363_+	8	0	0	7	0
chr13_58577434_-	8	0	0	0	0
chr14_25058772_+	8	0	1	0	0
chr16_85901047_+	8	0	0	0	0
chr17_1399181_+	8	0	0	0	0
chr17_7432432_-	8	0	0	0	0
chr2_224457345_+	8	0	0	0	0
chr20_32737601_-	8	0	0	0	0
chr21_45455756_+	8	0	4	4	9
chr21_8859029_+	8	0	0	0	0
chr22_20999340_+	8	0	0	0	0
chr3_119195342_-	8	0	0	0	0
chr3_129483465_-	8	0	0	0	0
chr3_171072875_+	8	6	1	2	0
chr3_74135090_-	8	11	50	1	0
chr3_83345810_-	8	1	0	1	0
chr5_59219833_-	8	4	0	5	0
chr6_129065937_-	8	0	0	0	0
chr6_66040421_-	8	0	0	0	0
chr7_103991784_-	8	0	0	0	0
chr7_105376334_+	8	1	0	0	0
chr7_68724362_+	8	0	0	0	0
chr9_79559521_+	8	1	0	0	0
chrX_22643923_-	8	0	0	0	0
chrX_49697947_+	8	0	0	0	0
chrY_20780236_+	8	2	0	2	0
chr1_85081268_-	7	0	0	0	0
chr1_92887724_-	7	1	0	0	0
chr10_129760542_-	7	0	0	0	0
chr11_85185899_+	7	0	0	0	0
chr13_75797529_-	7	0	0	0	0
chr13_75866012_+	7	0	0	0	0
chr13_86423477_-	7	4	1	2	0
chr14_50311300_+	7	0	0	0	0
chr14_95566735_+	7	0	0	0	0
chr14_99847299_-	7	0	0	0	0
chr15_46271326_-	7	0	0	0	0
chr16_20012239_+	7	0	0	0	0
chr16_81893795_-	7	2	4	6	6
chr17_2387371_-	7	0	1	6	8
chr18_21093615_-	7	1	0	0	0
chr18_49598283_+	7	0	0	0	0
chr2_10959425_-	7	1	0	0	0
chr2_116663077_+	7	1	0	0	0
chr2_168642164_+	7	1	0	0	0
chr2_204828078_-	7	7	9	0	0
chr2_8303630_+	7	0	0	0	0
chr20_20788675_-	7	0	0	0	0
chr20_25461544_+	7	0	0	0	0
chr20_45063285_+	7	2	14	0	0
chr21_21695154_-	7	2	0	0	0
chr21_9756528_-	7	0	0	0	0
chr22_10540072_+	7	0	0	0	0
chr22_17732224_+	7	3	0	0	0
chr3_132781112_-	7	0	0	0	0
chr4_101329342_+	7	1	0	0	0
chr6_36682510_-	7	4	0	0	0
chr7_104189719_+	7	0	0	0	0
chr7_108774870_-	7	0	0	0	0
chr7_158343632_-	7	0	5	7	7
chr8_58220444_+	7	5	0	2	0
chr9_31540385_-	7	0	0	1	0
chr9_69835077_-	7	0	0	0	0
chr9_87174816_-	7	2	0	0	0
chr1_106108444_+	6	1	0	0	0
chr1_216893259_-	6	0	0	1	0
chr1_26783818_+	6	2	0	0	0
chr1_72544963_-	6	0	0	0	0
chr10_425682_-	6	2	1	21	0
chr11_17667722_-	6	0	0	0	0
chr11_68655884_-	6	0	0	0	0
chr12_65335808_-	6	1	0	0	0
chr13_112676537_+	6	8	0	12	0
chr13_98477392_-	6	2	0	0	0
chr14_27069161_-	6	1	14	3	0
chr14_59468498_-	6	0	0	0	0
chr15_96121759_+	6	0	0	0	0
chr16_10578046_+	6	0	3	3	6
chr17_50310645_-	6	0	0	0	0
chr17_54449694_+	6	1	0	0	0
chr18_52430379_-	6	1	0	0	0
chr19_17166742_-	6	0	0	0	0
chr19_32014153_-	6	0	0	0	0
chr2_123494828_-	6	0	0	0	0
chr2_222586399_+	6	0	0	0	0
chr2_45864504_+	6	0	0	0	0
chr2_89833273_+	6	0	2	5	0
chr20_38639286_-	6	0	0	0	0
chr20_5123185_+	6	1	0	0	0
chr21_10696266_-	6	1	0	0	0
chr21_17783198_+	6	3	0	0	0
chr21_28637992_+	6	0	0	0	0
chr3_28318634_+	6	0	0	0	0
chr3_63095314_-	6	0	0	2	0
chr4_112191577_+	6	0	0	0	0
chr4_160370990_+	6	0	0	0	0
chr4_184824773_-	6	1	0	0	0
chr4_31452129_-	6	3	0	0	0
chr5_105389449_-	6	7	0	12	0
chr5_113277361_-	6	1	0	1	0
chr5_125060199_-	6	0	0	0	0
chr5_146044063_+	6	0	0	0	0
chr5_43444413_+	6	0	0	0	0
chr5_95928681_-	6	0	0	0	0
chr6_67899007_+	6	1	0	1	0
chr6_89086165_+	6	1	0	1	0
chr7_109113472_+	6	1	0	4	0
chr7_26201138_+	6	1	0	0	0
chr7_46195_-	6	0	1	0	0
chr7_80812582_-	6	0	0	0	0
chr8_13215720_-	6	0	1	1	0
chr8_77785313_-	6	0	0	0	0
chr9_112620697_-	6	0	0	0	0
chr9_73590744_-	6	0	0	0	0
chrX_117520172_-	6	1	0	0	0
chrX_24099924_+	6	2	7	18	0
chrY_10802621_+	6	0	0	0	0
chr1_156112052_+	5	6	7	0	0
chr1_3497862_+	5	0	1	0	5
chr1_87148162_-	5	0	0	0	0
chr1_90178433_-	5	1	0	0	0
chr10_23224654_+	5	0	0	0	0
chr10_43593077_+	5	0	0	0	0
chr10_96652810_-	5	1	0	0	0
chr11_108487386_-	5	0	0	0	0
chr11_112833370_-	5	19	15	17	0
chr11_113364200_-	5	0	0	0	0
chr11_20619476_+	5	0	0	0	0
chr11_23953776_-	5	2	0	4	0
chr11_45636006_+	5	0	0	0	0
chr11_78418686_-	5	1	0	0	0
chr11_86670497_-	5	0	0	0	0
chr12_20147079_-	5	1	0	0	0
chr12_55061243_+	5	2	0	0	0
chr12_68241456_-	5	0	0	0	0
chr13_27090326_+	5	0	0	0	0
chr13_80338695_-	5	0	0	0	0
chr14_101187907_-	5	0	0	0	0
chr14_25049620_+	5	0	0	0	0
chr14_32246359_+	5	5	9	4	0
chr15_23708885_+	5	1	0	0	0
chr15_44757625_-	5	2	0	12	0
chr15_95124733_-	5	1	0	0	0
chr16_31112856_-	5	0	0	0	0
chr16_72905472_+	5	0	0	0	0
chr17_14209160_-	5	0	0	0	0
chr17_32346411_-	5	2	0	0	0
chr17_33989819_+	5	2	0	3	0
chr17_53932074_-	5	1	0	2	0
chr17_65188751_+	5	0	0	0	0
chr18_21095287_+	5	0	0	0	0
chr18_22696084_+	5	0	0	0	0
chr18_53273907_+	5	1	0	0	0
chr18_58640151_+	5	0	0	0	0
chr19_42051291_+	5	0	0	2	0
chr2_122304003_-	5	2	0	0	0
chr2_153980908_+	5	1	0	0	0
chr2_178521897_-	5	1	0	0	0
chr2_183087135_+	5	0	0	0	0
chr2_183562406_+	5	0	0	0	0
chr2_209031482_+	5	0	0	0	0
chr2_235998120_+	5	0	0	0	0
chr2_52874631_+	5	1	0	0	0
chr20_24982455_-	5	1	0	4	0
chr20_29225983_+	5	0	0	0	0
chr22_19390767_+	5	5	0	0	0
chr3_117198715_-	5	0	0	0	0
chr3_124091665_-	5	1	2	3	5
chr3_127856880_+	5	1	0	4	0
chr3_149849196_-	5	0	0	0	0
chr3_24942618_+	5	1	0	2	0
chr3_88374984_-	5	2	0	0	0
chr4_112342121_+	5	1	0	0	0
chr4_169296002_+	5	0	0	0	0
chr4_49654652_+	5	0	0	0	0
chr4_54881747_-	5	0	0	0	0
chr4_57955_+	5	0	0	0	0
chr4_67643238_+	5	0	0	0	0
chr4_69237535_+	5	1	0	0	0
chr5_1336500_-	5	0	0	0	0
chr5_146185135_+	5	0	0	0	0
chr5_27261754_+	5	0	0	0	0
chr5_33239430_-	5	0	0	0	0
chr5_53007538_-	5	0	0	0	0
chr6_108643964_-	5	2	0	1	0
chr6_17680194_-	5	0	0	0	0
chr7_46432155_-	5	1	0	0	0
chr7_64415760_-	5	1	0	0	0
chr8_134887358_-	5	0	0	0	0
chr8_18914326_+	5	1	0	0	0
chr8_56474094_+	5	0	0	0	0
chr8_73991232_-	5	0	0	0	0
chr8_92483679_-	5	1	7	0	0
chr8_92667764_-	5	0	0	0	0
chr8_93996662_-	5	2	0	0	0
chr9_66169072_+	5	0	0	0	0
chr9_72574163_-	5	0	0	0	0
chr9_73129692_+	5	0	0	0	0
chr9_79784211_-	5	0	0	0	0
chr9_86340077_+	5	3	0	4	0
chr9_92882443_-	5	1	0	0	0
chrX_124220648_-	5	0	0	0	0
chrX_130703740_+	5	0	0	0	0
chrX_13174650_+	5	0	0	0	0
chrX_155951422_-	5	1	3	6	7
chrX_74205508_+	5	0	0	0	0
chrX_76189186_-	5	2	0	0	0
chrY_2889239_+	5	0	0	2	0
chr1_104925001_+	4	0	0	0	0
chr1_153225015_-	4	0	0	2	0
chr1_164142189_+	4	0	0	0	0
chr1_182261811_+	4	2	0	0	0
chr1_245215738_+	4	2	1	0	0
chr1_73138760_-	4	0	0	0	0
chr10_18615607_-	4	0	0	0	0
chr10_18930693_+	4	0	2	0	0
chr10_48762285_+	4	0	0	0	0
chr11_10120515_+	4	3	8	0	0
chr11_118785990_+	4	0	0	0	0
chr11_15363459_-	4	0	0	0	0
chr11_47754629_-	4	0	0	0	0
chr11_56028536_+	4	0	0	0	0
chr11_96237317_+	4	0	0	0	0
chr12_116092324_-	4	0	0	0	0
chr12_12651337_-	4	0	0	0	0
chr12_130562807_+	4	0	0	0	0
chr12_64115842_+	4	0	10	10	20
chr12_68190903_-	4	0	0	0	0
chr13_22181594_-	4	0	0	0	0
chr13_23914040_-	4	0	0	0	0
chr13_53666986_-	4	1	0	2	0
chr13_57822843_+	4	1	0	1	0
chr13_97255994_-	4	0	0	0	0
chr14_102515525_+	4	1	0	0	0
chr14_24174825_-	4	2	0	3	0
chr14_25170897_+	4	0	0	0	0
chr14_25339795_-	4	1	0	0	0
chr14_39674355_+	4	0	0	0	0
chr14_41657332_+	4	1	0	0	0
chr14_90989458_+	4	0	0	0	0
chr15_100099136_-	4	1	0	0	0
chr15_20284786_+	4	0	0	0	0
chr15_30961750_-	4	1	0	0	0
chr15_31226107_+	4	0	0	0	0
chr15_60642864_-	4	1	0	0	0
chr15_77813338_+	4	0	2	9	5
chr16_14657536_+	4	0	0	0	0
chr16_8865157_-	4	0	0	0	0
chr17_64699253_+	4	0	0	11	0
chr18_28998706_-	4	1	0	0	0
chr18_60709346_+	4	1	1	0	0
chr18_62365593_+	4	0	0	0	0
chr2_102082509_+	4	0	0	0	0
chr2_111265153_+	4	2	2	17	14
chr2_117984489_-	4	1	0	0	0
chr2_11899661_-	4	0	0	0	0
chr2_166244011_+	4	7	0	3	0
chr2_204315954_+	4	1	14	0	0
chr2_212053236_+	4	1	0	0	0
chr2_240298309_-	4	0	0	1	6
chr2_24216298_-	4	0	0	0	0
chr2_311186_+	4	0	0	0	0
chr2_36286555_+	4	0	0	0	0
chr2_37589298_-	4	1	0	0	0
chr2_4956562_+	4	0	0	0	0
chr2_76022553_-	4	2	0	8	0
chr20_29278152_+	4	0	0	0	0
chr20_31157556_+	4	0	0	0	0
chr20_39967843_+	4	0	0	0	0
chr22_24895526_+	4	0	0	0	0
chr22_33851734_+	4	3	0	0	0
chr22_46780366_-	4	1	0	0	0
chr22_46792389_+	4	0	2	5	5
chr3_101637294_+	4	0	0	0	0
chr3_106541117_-	4	0	0	0	0
chr3_140372434_-	4	0	0	0	0
chr3_15341241_-	4	2	5	14	9
chr3_167934050_+	4	0	0	0	0
chr3_171487780_+	4	0	0	0	0
chr3_186577746_-	4	0	0	0	0
chr3_18899051_-	4	0	0	0	0
chr3_34907098_-	4	0	0	1	0
chr3_59251944_-	4	1	0	0	0
chr3_60177143_+	4	11	0	0	0
chr3_797792_+	4	0	0	0	0
chr3_96672876_-	4	0	0	0	0
chr4_113642565_-	4	1	3	0	0
chr4_121254268_-	4	1	0	0	0
chr4_144556770_+	4	0	0	0	0
chr4_153224506_+	4	0	6	0	0
chr4_20735016_+	4	0	0	0	0
chr4_39770792_+	4	0	0	0	0
chr4_52717130_-	4	0	0	0	0
chr4_53692306_+	4	0	0	0	0
chr5_103086581_-	4	0	0	0	0
chr5_123452454_+	4	3	0	0	0
chr5_157993017_+	4	0	0	0	0
chr5_178630468_-	4	0	0	0	0
chr5_50314125_+	4	8	0	0	0
chr5_77204476_-	4	1	0	0	0
chr5_78654058_+	4	1	0	1	0
chr5_90866121_+	4	0	0	0	0
chr6_106139501_-	4	0	0	8	0
chr6_120891092_+	4	0	0	0	0
chr6_160511260_+	4	1	9	3	0
chr6_4859486_-	4	0	0	0	0
chr6_68475777_+	4	0	0	0	0
chr6_70186393_-	4	0	0	0	0
chr6_99503362_-	4	0	0	0	0
chr7_111297525_+	4	0	0	0	0
chr7_117065137_-	4	0	0	0	0
chr7_140091862_+	4	0	0	0	0
chr7_142363496_+	4	0	0	0	0
chr7_147662437_-	4	1	0	1	0
chr7_94244728_-	4	1	0	0	0
chr7_95049918_-	4	1	0	0	0
chr8_133954195_-	4	0	0	0	0
chr8_137417409_-	4	0	0	0	0
chr8_138591990_-	4	0	0	0	0
chr8_40581172_-	4	1	0	0	0
chr8_58236309_+	4	0	0	0	0
chr8_82857027_+	4	0	0	0	0
chr8_92979794_+	4	0	0	0	0
chr9_114973518_-	4	0	0	0	0
chrX_148321288_-	4	0	0	0	0
chrX_69337271_-	4	0	0	0	0
chrY_12722635_+	4	0	0	0	0
chrY_56843341_-	4	2	0	0	0
chr1_105521729_+	3	0	0	0	0
chr1_120866142_+	3	0	0	0	0
chr1_121507696_-	3	0	0	0	0
chr1_122494987_-	3	0	0	0	0
chr1_169584638_+	3	0	0	0	0
chr1_176457358_-	3	0	0	0	0
chr1_237874728_+	3	0	0	0	0
chr1_239863942_+	3	0	0	0	0
chr1_60875220_-	3	0	0	0	0
chr1_88862722_+	3	0	0	0	0
chr1_89525033_+	3	0	0	0	0
chr1_94937802_-	3	0	0	0	0
chr1_99980308_+	3	1	10	0	0
chr10_12034608_-	3	0	0	0	0
chr10_133390472_-	3	17	11	0	0
chr10_18338806_-	3	0	12	0	0
chr10_19174217_-	3	0	0	0	0
chr10_33766829_+	3	0	0	0	0
chr10_69377650_-	3	0	0	0	0
chr11_116198217_+	3	0	0	0	0
chr11_14342789_-	3	0	0	0	0
chr11_42098634_+	3	2	0	0	0
chr11_58276765_+	3	0	1	2	0
chr12_1125969_+	3	0	0	0	0
chr12_114335928_-	3	0	3	5	2
chr12_115036657_+	3	0	0	0	0
chr12_39107108_-	3	0	0	0	0
chr12_57598807_-	3	0	0	0	0
chr12_91967347_+	3	0	0	0	0
chr13_26556581_+	3	0	0	0	0
chr13_46966397_-	3	0	0	0	0
chr13_53104247_+	3	0	0	0	0
chr13_75334299_-	3	0	0	0	0
chr14_19784532_+	3	2	0	0	0
chr14_25035014_-	3	0	0	0	0
chr14_41670930_+	3	1	0	0	0
chr14_49561809_-	3	0	0	1	0
chr14_50353533_-	3	0	0	0	0
chr14_52173321_+	3	0	0	0	0
chr15_32938977_-	3	0	0	0	0
chr15_36667449_+	3	0	0	0	0
chr16_46704759_-	3	0	0	0	0
chr16_48125602_+	3	0	0	0	0
chr16_6151184_+	3	0	0	0	0
chr16_65682024_+	3	0	0	0	0
chr16_69192385_+	3	0	0	0	0
chr16_81893805_-	3	0	2	4	1
chr17_26940993_-	3	0	0	0	0
chr17_48024033_-	3	1	0	0	0
chr17_58194013_-	3	0	0	6	0
chr17_79505341_-	3	1	22	0	0
chr18_30584267_+	3	1	0	4	0
chr18_58115081_+	3	0	0	0	0
chr19_1492805_+	3	0	0	0	0
chr19_49524617_-	3	1	1	2	0
chr19_51999446_-	3	0	0	0	0
chr2_115179351_-	3	0	0	0	0
chr2_115462596_+	3	1	0	0	0
chr2_124476547_+	3	0	0	0	0
chr2_170389374_+	3	0	0	1	1
chr2_170952178_+	3	0	0	0	0
chr2_182721432_+	3	0	0	0	0
chr2_237507394_-	3	0	0	0	0
chr2_25707489_+	3	0	0	0	0
chr2_60631809_+	3	0	2	5	3
chr2_9829127_-	3	1	0	0	0
chr20_11973396_+	3	0	0	0	0
chr20_15597400_+	3	0	0	0	0
chr20_25507346_-	3	0	0	0	0
chr20_2947074_+	3	1	0	0	0
chr20_5071699_+	3	0	0	0	0
chr20_7037023_+	3	0	0	0	0
chr21_14585190_+	3	0	0	0	0
chr21_26114660_+	3	0	0	0	0
chr21_27747277_-	3	0	0	1	0
chr21_42401678_+	3	0	0	0	0
chr21_44803027_+	3	0	0	0	0
chr21_9086474_+	3	0	1	1	0
chr22_11967957_+	3	0	0	0	0
chr22_16949584_-	3	0	0	0	0
chr22_25074867_-	3	0	0	0	0
chr22_48672730_+	3	0	0	0	0
chr3_103424369_+	3	0	0	0	0
chr3_118216634_+	3	0	0	0	0
chr3_119683343_-	3	0	0	0	0
chr3_120844397_-	3	0	0	0	0
chr3_133391664_-	3	2	1	1	3
chr3_170259126_+	3	0	0	0	0
chr3_173613563_+	3	0	0	0	0
chr3_174226448_+	3	0	0	0	0
chr3_197881402_-	3	1	2	1	7
chr3_49465217_+	3	2	0	0	0
chr3_93470573_+	3	0	0	1	2
chr4_118256523_-	3	0	0	0	0
chr4_130697375_+	3	0	0	0	0
chr4_150038453_+	3	0	0	0	0
chr4_152554217_-	3	0	0	0	0
chr4_155018358_+	3	0	0	0	0
chr4_157309150_+	3	0	0	0	0
chr4_165799660_-	3	0	1	2	0
chr4_45119441_-	3	2	3	0	0
chr4_49711836_+	3	0	0	1	0
chr4_52463510_-	3	0	0	0	0
chr4_62690858_-	3	0	0	0	0
chr4_802621_-	3	0	0	0	0
chr4_88367533_+	3	0	0	0	0
chr5_109079126_-	3	0	0	0	0
chr5_157573764_+	3	0	0	0	0
chr5_167733578_+	3	1	0	0	0
chr5_35710215_+	3	0	0	0	0
chr5_45050422_-	3	0	0	0	0
chr5_45913120_+	3	0	0	0	0
chr5_49658607_+	3	2	0	0	0
chr5_49661793_-	3	0	0	0	0
chr5_62699095_-	3	0	0	0	0
chr5_66020411_-	3	0	0	0	0
chr5_72316286_+	3	0	0	0	0
chr6_109048963_+	3	0	0	0	0
chr6_12175790_-	3	1	9	6	10
chr6_13356810_-	3	0	0	0	0
chr6_151850529_+	3	0	0	0	0
chr6_162248104_+	3	10	25	14	0
chr6_19192811_-	3	1	0	1	0
chr6_20064551_-	3	1	0	4	0
chr6_25242942_-	3	1	0	0	0
chr6_30150312_-	3	0	0	0	0
chr6_45921792_-	3	0	0	0	0
chr6_57161109_-	3	0	0	0	0
chr6_75331786_-	3	0	0	0	0
chr6_76770675_+	3	0	0	0	0
chr6_87694384_+	3	1	0	0	0
chr7_116746434_-	3	0	0	0	0
chr7_136616527_-	3	0	0	0	0
chr7_50169200_+	3	0	0	0	0
chr7_52536093_+	3	7	4	1	0
chr7_55518319_+	3	1	0	0	0
chr7_57493474_+	3	0	0	0	0
chr7_845262_-	3	0	0	0	0
chr7_87899869_+	3	0	0	0	0
chr7_88509087_+	3	0	0	0	0
chr7_965117_-	3	0	0	0	0
chr7_99103829_-	3	0	0	0	0
chr8_110597982_-	3	0	0	0	0
chr8_37117041_-	3	1	0	0	0
chr8_39144594_+	3	0	0	0	0
chr8_54395434_+	3	0	0	0	0
chr8_59300592_+	3	0	0	0	0
chr8_65156087_-	3	0	0	0	0
chr8_67719509_+	3	0	0	0	0
chr8_70657851_+	3	1	0	0	0
chr8_90141068_-	3	0	0	0	0
chr9_105797791_-	3	0	0	0	0
chr9_112847429_-	3	1	3	3	0
chr9_19114844_-	3	0	0	0	0
chr9_20222549_+	3	1	0	0	0
chr9_24819453_+	3	0	0	0	0
chr9_3227295_-	3	0	0	0	0
chr9_32581125_+	3	0	0	0	0
chr9_43144072_+	3	0	0	0	0
chr9_6827899_+	3	0	0	0	0
chr9_8075447_-	3	1	0	0	0
chrX_1753219_+	3	1	0	0	0
chrX_40080417_+	3	1	0	0	0
chrX_44143557_-	3	1	0	0	0
chrX_57911388_-	3	0	0	0	0
chrX_92329903_-	3	0	0	0	0
chrX_98995931_-	3	0	0	0	0
chrY_56705743_-	3	0	0	0	0
chr1_103440015_-	2	0	0	0	0
chr1_125180062_+	2	0	0	0	0
chr1_143218943_+	2	0	0	0	0
chr1_161877616_-	2	0	0	0	0
chr1_164879021_-	2	1	0	8	0
chr1_166780186_+	2	0	0	0	0
chr1_17583494_-	2	0	0	0	0
chr1_198167829_+	2	0	0	0	0
chr1_207340683_+	2	0	0	0	0
chr1_221798090_+	2	0	0	0	0
chr1_222320228_-	2	0	0	0	0
chr1_31052233_-	2	0	0	0	0
chr1_55217759_+	2	0	0	0	0
chr1_57963606_+	2	0	0	0	0
chr1_62737383_-	2	0	0	0	0
chr1_68150332_-	2	0	0	0	0
chr1_71480167_+	2	1	3	0	0
chr1_80665436_-	2	4	0	0	0
chr1_87610435_-	2	0	0	0	0
chr10_123058617_+	2	0	0	0	0
chr10_16728401_+	2	1	0	0	0
chr10_24562353_+	2	0	0	0	0
chr10_31679730_-	2	0	0	1	0
chr10_39253617_-	2	0	0	0	0
chr10_39268006_+	2	0	0	0	0
chr11_134862800_+	2	0	0	0	0
chr11_17311016_+	2	0	0	3	0
chr11_24545066_-	2	0	0	0	0
chr11_26812141_+	2	1	0	0	0
chr11_34396448_+	2	0	0	0	0
chr11_34402321_+	2	3	0	4	0
chr11_40061827_+	2	0	0	0	0
chr11_54656608_+	2	1	0	0	0
chr11_57050382_+	2	0	0	0	0
chr11_62738513_-	2	0	0	0	0
chr11_66131089_-	2	0	0	0	0
chr11_71450319_-	2	0	0	0	0
chr11_84695899_-	2	2	1	1	0
chr11_98325431_-	2	0	0	0	0
chr12_102152912_-	2	0	0	0	0
chr12_114335846_-	2	0	0	1	2
chr12_116424094_-	2	0	0	0	0
chr12_127144012_-	2	1	0	1	0
chr12_16866068_+	2	0	0	0	0
chr12_17607083_-	2	0	0	0	0
chr12_30244793_+	2	0	0	0	0
chr12_31385892_+	2	0	0	0	0
chr12_39525460_+	2	0	0	0	0
chr12_47095060_-	2	0	0	0	0
chr12_47203923_+	2	0	0	0	0
chr12_52049484_-	2	1	1	7	2
chr12_52049512_-	2	1	2	7	0
chr12_66252279_-	2	0	0	0	0
chr12_71763028_+	2	0	0	0	0
chr13_20321990_+	2	0	0	0	0
chr13_33501820_-	2	0	0	0	0
chr13_38873538_-	2	0	0	0	0
chr13_54114368_+	2	0	0	0	0
chr13_56738912_+	2	0	0	0	0
chr13_56800045_+	2	0	0	0	0
chr13_58347223_-	2	0	0	0	0
chr13_62350124_+	2	0	0	0	0
chr13_71293959_-	2	0	0	0	0
chr13_78045266_+	2	0	0	0	0
chr13_81155916_-	2	0	0	0	0
chr13_82713726_-	2	0	0	0	0
chr13_93462638_+	2	0	0	0	0
chr13_95981047_+	2	0	0	0	0
chr13_97315285_-	2	0	0	0	0
chr14_102393363_-	2	2	0	0	0
chr14_24457000_-	2	1	0	0	0
chr14_25170902_+	2	0	0	0	0
chr14_25807215_-	2	0	0	0	0
chr14_28000395_-	2	0	0	0	0
chr14_31474356_+	2	0	0	0	0
chr14_36916095_+	2	0	0	0	0
chr14_45304952_-	2	2	0	0	0
chr14_50253618_-	2	2	0	0	0
chr14_73605413_-	2	1	0	0	0
chr14_73714619_+	2	0	0	0	0
chr14_82118384_-	2	0	0	0	0
chr14_85969218_+	2	1	0	0	0
chr14_86829766_-	2	0	0	0	0
chr14_87050616_+	2	1	2	4	1
chr14_94168791_-	2	0	0	0	0
chr15_54504710_-	2	1	0	0	0
chr15_55992501_+	2	0	0	0	0
chr15_59998269_-	2	0	0	0	0
chr15_61483152_+	2	0	0	0	0
chr15_64883405_+	2	0	0	0	0
chr16_27406434_-	2	0	0	0	0
chr16_30376419_+	2	0	2	2	5
chr16_31267799_+	2	0	0	7	0
chr16_34590685_+	2	0	0	0	0
chr16_74536510_-	2	2	0	0	0
chr17_15075804_-	2	0	0	0	0
chr17_21969721_+	2	0	0	0	0
chr17_26832347_+	2	0	0	0	0
chr17_34371794_-	2	0	0	0	0
chr17_54015008_+	2	0	0	0	0
chr17_57873812_-	2	0	0	0	0
chr17_62774521_+	2	0	0	0	0
chr17_68497032_+	2	0	0	0	0
chr17_72857878_-	2	0	0	0	0
chr18_16262982_+	2	3	6	0	0
chr18_2602112_-	2	0	0	0	0
chr18_35474908_-	2	0	0	0	0
chr18_43284643_-	2	0	0	0	0
chr18_56456227_-	2	0	0	0	0
chr18_58156172_+	2	0	0	0	0
chr18_60791557_-	2	0	0	0	0
chr18_74098413_+	2	0	0	0	0
chr18_75282156_-	2	0	0	0	0
chr19_24252430_-	2	0	0	0	0
chr19_50272349_-	2	0	1	8	6
chr19_57979227_+	2	0	0	0	0
chr2_10375744_+	2	0	0	0	0
chr2_10551697_+	2	0	1	1	1
chr2_117182496_-	2	0	0	0	0
chr2_12033252_+	2	0	0	0	0
chr2_129730882_-	2	0	0	4	0
chr2_13274418_-	2	0	0	0	0
chr2_134668391_-	2	0	0	0	0
chr2_168134464_+	2	0	0	0	0
chr2_171114448_-	2	0	4	1	5
chr2_173944559_+	2	0	0	0	0
chr2_175430995_-	2	0	0	0	0
chr2_181178169_-	2	1	0	0	0
chr2_193815969_+	2	0	0	0	0
chr2_195701049_+	2	1	0	0	0
chr2_210467147_+	2	0	0	0	0
chr2_222446560_+	2	0	0	0	0
chr2_235605778_-	2	0	0	0	0
chr2_239115093_-	2	0	0	3	7
chr2_28079792_-	2	0	0	0	0
chr2_34908084_-	2	1	0	0	0
chr2_41722156_+	2	0	0	0	0
chr2_61749319_+	2	16	25	9	0
chr2_80080063_+	2	0	0	0	0
chr2_89830395_-	2	0	0	0	0
chr2_89832638_-	2	0	0	0	0
chr2_89836528_-	2	1	0	0	0
chr20_3090704_+	2	1	0	0	0
chr20_31538368_-	2	4	5	0	0
chr20_41164015_-	2	0	0	6	2
chr20_49303863_-	2	0	0	0	0
chr20_56270622_+	2	0	0	0	0
chr20_56552398_+	2	0	0	0	0
chr20_61661855_+	2	1	9	0	0
chr21_10351595_+	2	0	0	0	0
chr21_10751826_-	2	0	0	0	0
chr21_18480662_-	2	1	0	0	0
chr21_20083288_-	2	0	0	0	0
chr21_41280346_+	2	0	0	0	1
chr21_42776338_+	2	0	1	0	0
chr22_22282561_-	2	0	0	0	0
chr22_41446668_-	2	3	4	3	2
chr22_46792401_+	2	0	2	0	1
chr3_104347468_+	2	0	0	0	0
chr3_107064297_-	2	1	3	1	0
chr3_14148499_-	2	0	0	0	0
chr3_150340472_-	2	0	0	0	0
chr3_155228390_+	2	0	0	0	0
chr3_162113021_+	2	0	0	0	0
chr3_171072962_+	2	0	0	0	0
chr3_174634196_-	2	2	0	0	0
chr3_180519882_-	2	0	0	0	0
chr3_185414908_-	2	0	0	0	0
chr3_48681652_-	2	0	1	0	3
chr3_50718371_-	2	0	0	0	0
chr3_53232303_-	2	0	0	0	0
chr3_53891061_+	2	0	0	0	0
chr3_62876658_-	2	0	0	0	0
chr3_78725249_+	2	1	0	2	0
chr3_85689616_+	2	1	0	0	0
chr3_88273196_+	2	1	0	0	0
chr3_89177054_-	2	0	0	0	0
chr3_90206438_+	2	0	4	0	0
chr3_90521954_+	2	0	0	0	0
chr3_93470440_+	2	3	1	11	0
chr3_93470600_-	2	2	0	0	0
chr3_9413796_+	2	0	0	0	0
chr3_96904115_-	2	0	0	0	0
chr3_98872430_+	2	0	0	0	0
chr4_124099147_+	2	0	0	0	0
chr4_124588521_-	2	0	0	0	0
chr4_147048652_-	2	0	0	0	0
chr4_152511118_+	2	0	0	0	0
chr4_156966601_+	2	0	0	0	0
chr4_161599870_-	2	0	0	0	0
chr4_176231429_+	2	0	0	0	0
chr4_36981489_-	2	0	0	0	0
chr4_39037790_-	2	0	0	0	0
chr4_39166249_+	2	0	0	0	0
chr4_49100400_-	2	0	0	0	0
chr4_49150473_+	2	2	0	0	0
chr4_54102989_+	2	2	0	10	0
chr4_86060949_+	2	2	0	0	0
chr4_93259863_-	2	0	0	0	0
chr5_110369114_-	2	0	1	0	0
chr5_111284008_+	2	0	0	0	0
chr5_119544321_+	2	0	0	0	0
chr5_129817616_+	2	0	0	0	0
chr5_135449667_+	2	0	0	1	1
chr5_141156356_+	2	0	0	0	0
chr5_145022490_+	2	0	0	0	0
chr5_154391074_+	2	1	2	3	3
chr5_171716235_-	2	0	0	0	0
chr5_24793589_+	2	2	0	0	0
chr5_25279756_-	2	0	0	0	0
chr5_25746728_-	2	0	0	0	0
chr5_26072618_+	2	1	0	0	0
chr5_29532026_+	2	0	0	0	0
chr5_32278870_-	2	0	0	0	0
chr5_32515721_-	2	0	0	0	0
chr5_3792700_-	2	3	0	0	0
chr5_41276580_+	2	1	1	0	0
chr5_49660966_+	2	0	0	5	0
chr5_57235182_-	2	0	0	0	0
chr5_82673887_+	2	1	0	0	0
chr5_87362669_+	2	0	0	0	0
chr5_94437652_+	2	0	0	0	0
chr5_97796188_+	2	0	0	0	0
chr6_119780457_-	2	0	0	0	0
chr6_12175800_-	2	0	0	2	3
chr6_131194375_+	2	0	0	0	0
chr6_159763100_-	2	0	0	0	0
chr6_16474159_+	2	1	0	0	0
chr6_23286183_-	2	0	0	0	0
chr6_26153013_+	2	0	0	0	0
chr6_26277325_+	2	0	0	0	0
chr6_40721384_+	2	0	0	0	0
chr6_47450548_+	2	1	0	0	0
chr6_51782947_+	2	0	0	0	0
chr6_53626238_-	2	0	0	0	0
chr6_55641267_-	2	0	0	0	0
chr6_55863110_-	2	0	0	0	0
chr6_63038008_-	2	0	0	0	0
chr6_63904908_+	2	0	0	0	0
chr6_65812376_+	2	1	0	3	0
chr6_76516661_+	2	0	0	0	0
chr6_76553588_-	2	0	0	0	0
chr6_82591684_-	2	1	0	0	0
chr6_98851682_+	2	0	0	0	0
chr7_131109056_-	2	1	0	0	0
chr7_148537731_+	2	1	2	6	3
chr7_156332781_+	2	0	6	0	0
chr7_158819128_-	2	0	0	0	0
chr7_35693520_-	2	0	0	0	0
chr7_39905319_-	2	0	0	0	0
chr7_44593933_-	2	0	0	0	0
chr7_58339748_+	2	0	0	0	0
chr7_64626335_-	2	0	0	0	0
chr7_69864740_-	2	0	0	0	0
chr7_74663643_-	2	0	0	0	0
chr7_77303825_+	2	1	0	0	0
chr7_96481292_-	2	0	0	0	0
chr8_107598550_+	2	0	0	0	0
chr8_123885972_+	2	0	0	0	0
chr8_19714971_+	2	0	0	0	0
chr8_20138678_-	2	0	0	0	0
chr8_3594105_-	2	6	7	2	0
chr8_73204012_-	2	2	0	2	0
chr8_8351929_+	2	0	0	0	0
chr9_11179663_-	2	0	0	0	0
chr9_11729871_-	2	0	0	0	0
chr9_135606546_-	2	0	0	0	0
chr9_136975547_+	2	0	0	0	0
chr9_23538251_+	2	4	0	0	0
chr9_27358517_+	2	0	0	0	0
chr9_37471522_-	2	0	0	0	0
chr9_63348035_+	2	0	0	0	0
chr9_68976373_+	2	0	0	0	0
chr9_6951967_-	2	0	0	0	0
chr9_74993114_-	2	0	0	0	0
chr9_80824618_-	2	0	0	0	0
chr9_81121188_-	2	0	0	0	0
chr9_99250432_+	2	0	0	0	0
chrX_100342389_+	2	1	0	0	0
chrX_109190796_+	2	0	0	0	0
chrX_120268776_+	2	0	0	0	0
chrX_136590545_-	2	0	0	0	0
chrX_148588824_-	2	0	0	0	0
chrX_17087100_-	2	0	0	3	0
chrX_46879563_-	2	0	0	0	0
chrX_86372930_+	2	0	0	0	0
chrY_20567662_+	2	0	0	0	0
chrY_21373149_-	2	2	5	6	0
chrY_56728283_-	2	0	0	0	0
chr1_102695887_+	1	1	0	0	0
chr1_104830534_-	1	0	0	0	0
chr1_110395326_-	1	0	0	0	0
chr1_117055226_+	1	0	0	0	0
chr1_123966579_-	1	0	0	0	0
chr1_125180228_-	1	0	0	0	0
chr1_143253442_-	1	0	0	0	0
chr1_143263410_+	1	0	0	0	0
chr1_144492276_+	1	0	0	0	0
chr1_148108204_-	1	0	0	0	0
chr1_151662143_+	1	0	0	0	0
chr1_15533414_-	1	0	0	0	0
chr1_155605236_+	1	0	0	0	0
chr1_161943607_+	1	0	0	0	0
chr1_167194332_+	1	0	0	1	0
chr1_172603883_-	1	0	0	0	0
chr1_181392471_+	1	0	0	0	0
chr1_186609106_-	1	9	13	49	0
chr1_188732007_+	1	0	0	0	0
chr1_192402398_+	1	1	4	1	0
chr1_192402400_+	1	0	0	0	0
chr1_194102180_-	1	0	0	0	0
chr1_19827661_-	1	0	0	0	0
chr1_202286590_+	1	0	2	2	0
chr1_205304894_-	1	0	0	0	0
chr1_207201896_-	1	0	0	0	0
chr1_211858482_+	1	0	0	0	1
chr1_216538198_+	1	1	0	0	0
chr1_219765843_-	1	1	0	0	0
chr1_220329768_+	1	0	0	0	0
chr1_221620904_+	1	0	0	0	0
chr1_227334798_+	1	0	0	0	0
chr1_231013720_+	1	1	3	0	0
chr1_23194049_+	1	0	0	0	0
chr1_233679313_-	1	0	0	0	0
chr1_237536757_-	1	0	0	0	0
chr1_23786332_-	1	0	0	0	0
chr1_243122699_+	1	0	0	0	0
chr1_245247594_-	1	0	0	1	0
chr1_42720406_-	1	0	0	0	0
chr1_45308160_-	1	0	0	0	0
chr1_46818680_+	1	0	0	0	0
chr1_47447527_-	1	0	0	0	0
chr1_48077272_+	1	0	0	0	0
chr1_48930746_-	1	5	0	42	0
chr1_53129178_+	1	0	0	0	0
chr1_55480463_+	1	0	0	0	0
chr1_5844225_+	1	0	0	0	0
chr1_67319105_+	1	0	0	0	0
chr1_67802697_+	1	0	0	0	0
chr1_72813176_+	1	0	0	0	0
chr1_77959674_+	1	0	0	0	0
chr1_78150045_-	1	0	0	0	0
chr1_81510375_-	1	0	0	0	0
chr1_82002243_-	1	0	0	0	0
chr1_82939778_-	1	0	0	0	0
chr1_83952010_-	1	0	0	0	0
chr1_87971519_-	1	0	0	0	0
chr1_8843029_+	1	2	0	0	0
chr1_89196460_+	1	1	0	0	0
chr1_90035978_+	1	2	0	0	0
chr1_93263945_-	1	0	0	1	0
chr1_98955215_-	1	0	0	0	0
chr10_100038690_+	1	1	0	0	0
chr10_102655894_+	1	0	0	0	0
chr10_106108915_+	1	0	0	0	0
chr10_118689972_+	1	0	0	0	0
chr10_119764166_+	1	0	0	0	0
chr10_120402571_+	1	0	0	0	0
chr10_121141054_-	1	0	0	0	0
chr10_125173133_+	1	0	0	0	0
chr10_129110781_+	1	0	1	0	0
chr10_133265094_+	1	0	0	0	0
chr10_16499837_+	1	0	0	0	0
chr10_17900712_-	1	0	0	0	0
chr10_19018793_+	1	0	0	0	0
chr10_1968894_+	1	0	0	1	0
chr10_34065037_-	1	0	5	0	0
chr10_34879758_-	1	0	0	0	0
chr10_35612331_-	1	0	0	0	0
chr10_36223277_-	1	0	0	0	0
chr10_36354396_-	1	1	0	0	0
chr10_36787102_+	1	0	0	0	0
chr10_37285491_+	1	0	0	0	0
chr10_38949681_+	1	0	0	0	0
chr10_40334117_-	1	0	0	0	0
chr10_40634253_-	1	0	0	0	0
chr10_41860930_+	1	0	0	0	0
chr10_41869960_-	1	0	0	0	0
chr10_41897514_-	1	0	0	0	0
chr10_41898413_+	1	0	0	0	0
chr10_41899916_-	1	0	0	0	0
chr10_4232199_+	1	0	0	0	0
chr10_50466945_-	1	0	0	0	0
chr10_53572249_+	1	0	0	0	0
chr10_61037360_-	1	0	0	2	0
chr10_64756567_+	1	0	0	0	0
chr10_73855218_-	1	0	0	0	0
chr10_74497192_+	1	0	0	0	0
chr10_78963358_-	1	0	0	0	1
chr10_89953518_-	1	0	0	0	0
chr10_92811453_-	1	0	0	0	0
chr10_92863445_-	1	0	5	0	0
chr10_96230890_+	1	0	4	1	1
chr10_98269966_+	1	0	0	1	0
chr10_98563452_-	1	0	0	0	0
chr11_105564502_+	1	0	0	0	0
chr11_10694403_+	1	0	0	0	0
chr11_109349827_-	1	0	0	0	0
chr11_112331406_-	1	0	1	3	1
chr11_113364156_-	1	0	0	0	0
chr11_119214585_-	1	0	0	0	0
chr11_121325649_-	1	0	0	0	0
chr11_122199065_+	1	0	0	0	0
chr11_123378396_+	1	0	0	0	0
chr11_129963597_+	1	0	0	0	0
chr11_133922767_+	1	0	0	1	1
chr11_19126675_+	1	0	5	1	0
chr11_19307114_-	1	0	0	0	0
chr11_20619559_+	1	0	0	0	0
chr11_24173141_+	1	0	0	0	0
chr11_28311604_+	1	0	0	0	0
chr11_2844490_-	1	0	0	0	1
chr11_29251353_+	1	0	0	0	0
chr11_31842144_-	1	0	0	0	0
chr11_32275052_+	1	0	0	0	0
chr11_35126367_+	1	0	0	0	0
chr11_37695595_-	1	0	0	0	0
chr11_41656488_-	1	0	0	0	0
chr11_41663273_-	1	0	0	0	0
chr11_45716536_-	1	0	0	0	0
chr11_46683783_+	1	0	0	0	0
chr11_47375426_-	1	0	0	0	0
chr11_53084129_+	1	0	0	0	0
chr11_55226471_+	1	0	0	0	0
chr11_56566340_+	1	0	2	0	0
chr11_59731368_+	1	0	0	0	0
chr11_63649159_+	1	0	0	0	0
chr11_6390685_-	1	0	0	0	1
chr11_65750636_+	1	0	0	0	0
chr11_66348128_-	1	0	0	0	0
chr11_66783022_+	1	0	0	0	0
chr11_674706_+	1	0	0	0	0
chr11_77118973_+	1	1	0	0	0
chr11_83159273_+	1	0	0	0	0
chr11_9204599_-	1	0	0	0	0
chr11_93124562_-	1	0	0	0	0
chr11_98850668_-	1	0	0	0	0
chr11_99273046_+	1	0	0	0	0
chr12_100483171_+	1	0	0	0	0
chr12_102855668_-	1	0	0	0	0
chr12_105122540_-	1	0	0	0	0
chr12_110723382_+	1	0	0	0	0
chr12_110763637_+	1	0	0	0	0
chr12_112622241_+	1	0	0	0	0
chr12_113276973_+	1	0	0	0	0
chr12_117932567_+	1	0	0	0	0
chr12_126471844_+	1	0	0	0	0
chr12_131980302_-	1	0	0	0	0
chr12_14260191_-	1	0	0	0	0
chr12_18860268_+	1	0	0	0	0
chr12_22621520_-	1	0	0	0	0
chr12_30970896_+	1	0	0	0	0
chr12_32766826_+	1	0	3	0	0
chr12_33676543_+	1	0	0	0	0
chr12_37877353_-	1	0	0	0	0
chr12_39437345_+	1	0	3	0	0
chr12_41569272_+	1	0	0	0	0
chr12_53083266_+	1	0	0	0	0
chr12_55153475_-	1	0	0	0	0
chr12_55736422_+	1	0	0	0	0
chr12_60401494_-	1	0	0	0	0
chr12_69546845_-	1	0	0	0	0
chr12_70995643_+	1	0	0	0	0
chr12_71859390_-	1	0	0	0	0
chr12_74125278_+	1	1	11	0	0
chr12_76360408_-	1	1	3	2	2
chr12_76371779_-	1	0	0	0	0
chr12_79272743_+	1	0	0	0	0
chr12_86464918_-	1	0	0	0	0
chr12_94944937_+	1	0	0	0	0
chr12_96893139_-	1	0	0	0	0
chr12_99640122_-	1	0	0	0	0
chr13_107010506_-	1	0	0	0	0
chr13_16407799_+	1	0	0	0	0
chr13_19295088_-	1	0	0	0	0
chr13_20988755_-	1	0	0	1	0
chr13_22266232_+	1	0	0	0	0
chr13_26232721_+	1	0	0	0	0
chr13_30599155_-	1	0	0	0	0
chr13_32655715_+	1	0	0	3	0
chr13_35864770_-	1	4	0	1	0
chr13_36832127_+	1	0	0	0	0
chr13_36898641_-	1	0	0	0	0
chr13_36898712_-	1	0	0	0	0
chr13_38665114_+	1	0	0	0	0
chr13_44085340_+	1	0	0	0	0
chr13_44953881_+	1	0	0	0	0
chr13_58437462_+	1	0	0	0	0
chr13_60550167_+	1	0	0	0	0
chr13_61881511_+	1	0	0	0	0
chr13_65304311_-	1	0	0	0	0
chr13_67102128_+	1	0	0	5	0
chr13_67528048_+	1	0	0	0	0
chr13_70991584_-	1	0	0	0	0
chr13_71314882_-	1	0	0	0	0
chr13_72776834_-	1	0	0	0	0
chr13_72777239_+	1	0	0	0	0
chr13_75334300_-	1	0	0	0	0
chr13_78044652_+	1	0	0	0	0
chr13_78102715_+	1	1	0	0	0
chr13_79374535_+	1	0	0	0	0
chr13_85333667_-	1	1	0	0	0
chr13_89923193_+	1	0	0	0	0
chr13_95281692_-	1	0	0	0	0
chr13_95484277_+	1	0	0	0	0
chr13_97256009_-	1	0	0	0	0
chr13_99728758_+	1	0	0	0	0
chr14_101767021_+	1	0	0	0	0
chr14_104929478_-	1	0	0	1	0
chr14_105898848_-	1	0	0	0	0
chr14_106623736_-	1	0	0	0	0
chr14_18311414_-	1	0	0	0	0
chr14_19446862_+	1	0	0	0	0
chr14_20359052_-	1	0	0	0	0
chr14_21026739_+	1	0	0	0	0
chr14_22240545_+	1	0	0	0	1
chr14_23363103_+	1	0	0	0	0
chr14_25369310_-	1	0	0	0	0
chr14_26902237_+	1	0	0	0	0
chr14_27233276_-	1	0	0	0	0
chr14_27830805_-	1	0	0	0	0
chr14_32993838_+	1	0	0	0	0
chr14_43736143_-	1	0	0	0	0
chr14_44905407_-	1	0	0	0	0
chr14_45307512_-	1	0	0	0	0
chr14_48539577_+	1	0	0	0	0
chr14_48858537_+	1	0	0	0	0
chr14_54080619_+	1	0	0	0	0
chr14_56439306_-	1	0	0	0	0
chr14_56949581_-	1	0	0	0	0
chr14_58455986_+	1	0	0	0	0
chr14_69137458_-	1	0	0	0	0
chr14_88820510_+	1	0	0	0	0
chr14_90397713_-	1	0	0	5	1
chr14_91879259_-	1	0	0	0	0
chr14_92752419_-	1	0	0	0	0
chr14_95071705_+	1	0	0	0	0
chr15_100856880_-	1	0	0	0	0
chr15_17531929_-	1	0	0	0	0
chr15_21361541_-	1	0	0	0	0
chr15_22244369_+	1	1	0	7	0
chr15_30792484_+	1	0	0	0	0
chr15_30925995_-	1	0	0	0	0
chr15_42320018_-	1	0	0	0	0
chr15_44757481_-	1	0	0	0	0
chr15_44879265_+	1	0	0	0	0
chr15_50993186_+	1	0	0	0	0
chr15_61186321_-	1	0	0	0	0
chr15_63464107_-	1	0	0	0	0
chr15_68041618_-	1	1	0	0	0
chr15_68203603_+	1	0	0	0	0
chr15_68258651_-	1	0	0	0	0
chr15_71665879_+	1	0	0	0	0
chr15_80582542_+	1	0	0	0	0
chr15_84834769_-	1	0	0	2	9
chr15_85258685_+	1	0	0	0	0
chr15_88729684_+	1	0	0	0	0
chr15_99443108_-	1	0	0	0	0
chr15_99823411_+	1	0	0	0	0
chr16_12533181_+	1	5	0	0	0
chr16_27012077_-	1	0	1	1	1
chr16_30376394_+	1	1	4	3	4
chr16_34710420_-	1	0	0	0	0
chr16_4439962_-	1	0	0	0	0
chr16_46390375_-	1	0	0	0	0
chr16_47943918_-	1	0	0	0	0
chr16_48705015_-	1	0	0	0	0
chr16_53488656_-	1	0	0	0	0
chr16_59247045_-	1	0	0	0	0
chr16_60300276_-	1	0	0	0	0
chr16_61302736_+	1	0	0	0	0
chr16_62793697_+	1	0	0	0	0
chr16_63707861_+	1	2	0	6	0
chr16_66310868_-	1	0	0	0	1
chr16_72104520_-	1	0	0	0	0
chr16_74181257_-	1	1	0	0	0
chr16_76908571_+	1	0	0	3	0
chr16_89000072_+	1	0	0	6	3
chr17_13670912_-	1	0	0	0	0
chr17_1399224_+	1	0	0	0	0
chr17_21913414_+	1	0	0	0	0
chr17_21986404_+	1	0	0	0	0
chr17_21989381_+	1	0	0	0	0
chr17_22829812_+	1	0	0	0	0
chr17_23190304_+	1	0	0	0	0
chr17_26825495_-	1	0	0	0	0
chr17_31405546_+	1	0	0	0	0
chr17_34057419_-	1	0	0	1	2
chr17_38990015_-	1	0	0	0	0
chr17_4025709_+	1	0	0	0	0
chr17_43383681_+	1	0	0	0	0
chr17_44836625_-	1	0	0	0	0
chr17_54738451_+	1	0	0	0	0
chr17_56460101_+	1	1	3	0	0
chr17_58371755_+	1	0	0	0	1
chr17_61123661_-	1	0	0	0	0
chr17_63689359_-	1	0	3	0	2
chr17_63689407_-	1	0	0	0	0
chr17_65188912_+	1	0	0	0	0
chr17_73508421_-	1	0	0	0	0
chr17_74344043_+	1	0	0	0	0
chr17_75623689_+	1	0	0	5	1
chr17_75623719_+	1	0	0	1	2
chr17_7688713_+	1	0	2	1	2
chr17_77463855_-	1	0	0	0	0
chr17_78758750_-	1	0	0	0	0
chr17_79115485_-	1	0	1	0	0
chr17_9002298_-	1	0	0	0	0
chr17_9702787_-	1	0	0	0	0
chr18_14000372_-	1	0	0	0	0
chr18_15095279_+	1	0	0	0	0
chr18_17565949_+	1	0	0	0	0
chr18_20787365_+	1	0	0	0	0
chr18_21093526_-	1	0	0	0	0
chr18_26280523_-	1	0	0	0	0
chr18_28826800_-	1	0	0	0	0
chr18_32073541_+	1	0	0	0	0
chr18_37402719_-	1	0	0	0	0
chr18_39386100_+	1	0	0	0	0
chr18_49461553_-	1	0	0	0	0
chr18_49646251_-	1	0	0	0	0
chr18_49946844_+	1	0	0	0	0
chr18_50171574_+	1	0	0	0	0
chr18_50616096_-	1	0	0	0	0
chr18_54295214_-	1	3	0	0	0
chr18_56751210_-	1	0	3	3	2
chr18_67385373_+	1	0	0	0	0
chr18_69879759_-	1	0	0	0	0
chr18_71841817_-	1	0	0	0	0
chr18_7430698_+	1	0	0	0	0
chr18_76759591_-	1	0	0	0	0
chr18_8610821_+	1	0	0	0	0
chr18_9199101_-	1	0	0	7	0
chr19_16889752_-	1	0	0	0	1
chr19_19227794_+	1	0	0	0	0
chr19_22748917_+	1	0	0	0	0
chr19_36143870_-	1	0	0	0	0
chr19_37364606_-	1	0	0	1	2
chr19_47215115_-	1	0	0	0	0
chr19_48433613_+	1	0	0	0	0
chr19_49524565_-	1	0	1	1	0
chr19_51368807_+	1	0	0	0	0
chr19_51368945_+	1	0	0	0	0
chr19_54274044_-	1	0	0	0	0
chr19_54529028_+	1	0	0	0	0
chr19_55421938_+	1	0	0	0	0
chr19_57964645_+	1	0	0	0	0
chr19_58576057_-	1	0	0	0	0
chr19_9966738_+	1	0	0	1	0
chr2_100907984_-	1	0	0	0	0
chr2_102034823_-	1	0	0	0	0
chr2_10282186_-	1	0	0	0	0
chr2_10551700_+	1	0	0	0	0
chr2_110792912_-	1	0	0	0	0
chr2_117194340_+	1	0	0	0	0
chr2_121782907_+	1	0	0	0	0
chr2_127852673_+	1	0	0	0	0
chr2_128320168_-	1	0	0	0	0
chr2_130371315_+	1	0	0	0	0
chr2_131834644_+	1	1	15	0	0
chr2_132136573_-	1	0	0	0	0
chr2_134668402_-	1	0	0	0	0
chr2_136116534_+	1	0	0	0	0
chr2_13908754_-	1	0	0	1	0
chr2_145330344_-	1	0	0	0	0
chr2_14644527_+	1	0	0	0	0
chr2_154616466_+	1	0	0	0	0
chr2_158409309_+	1	0	0	0	0
chr2_176290902_-	1	0	0	0	0
chr2_177110221_-	1	0	0	0	0
chr2_190204859_-	1	0	0	0	0
chr2_195336214_-	1	0	0	0	2
chr2_197197339_-	1	0	3	0	0
chr2_199939963_+	1	0	0	0	0
chr2_205925791_+	1	0	1	0	2
chr2_219854731_-	1	0	0	0	0
chr2_222586401_+	1	0	0	0	0
chr2_225158956_-	1	0	0	0	0
chr2_227603177_-	1	0	0	0	0
chr2_23342263_-	1	0	0	0	0
chr2_237562406_-	1	0	0	0	0
chr2_239095701_+	1	0	0	0	0
chr2_239115102_-	1	0	0	2	2
chr2_240622286_-	1	0	0	0	0
chr2_241182452_-	1	0	0	0	0
chr2_241647413_-	1	0	0	0	0
chr2_24508973_+	1	0	0	0	0
chr2_24967509_-	1	0	0	0	0
chr2_26006477_-	1	0	0	0	0
chr2_30499096_-	1	0	0	0	0
chr2_32066468_+	1	0	0	0	0
chr2_32363967_+	1	1	0	0	0
chr2_37678994_+	1	0	0	0	0
chr2_45864801_+	1	0	0	0	0
chr2_46212149_+	1	0	0	0	0
chr2_46522608_-	1	0	0	0	0
chr2_4761431_+	1	0	0	0	0
chr2_48723051_-	1	2	0	0	0
chr2_55466726_+	1	0	0	0	0
chr2_60880172_+	1	0	0	0	0
chr2_62790658_+	1	0	0	0	0
chr2_62969051_+	1	0	0	0	0
chr2_65322982_+	1	0	0	0	0
chr2_68221195_+	1	0	0	0	0
chr2_74029116_-	1	0	0	0	0
chr2_78901509_+	1	0	0	0	0
chr2_79131392_-	1	0	0	0	0
chr2_80212148_+	1	0	0	0	0
chr2_84538393_+	1	12	2	195	0
chr2_88827413_+	1	0	0	3	4
chr2_89819883_+	1	0	0	0	0
chr2_89827689_-	1	0	0	0	0
chr2_89838890_+	1	6	0	0	0
chr2_89840214_-	1	0	0	0	0
chr2_92739367_-	1	0	0	0	0
chr2_92908579_-	1	0	0	0	0
chr2_93965293_+	1	0	0	0	0
chr2_94276143_-	1	0	0	0	0
chr2_95976641_-	1	0	0	0	0
chr20_11973460_+	1	0	0	0	0
chr20_12055595_+	1	0	0	0	0
chr20_12102093_+	1	0	0	0	0
chr20_12361457_+	1	0	0	0	0
chr20_21533688_+	1	0	0	0	0
chr20_22013654_-	1	0	0	0	0
chr20_22388703_-	1	0	0	0	0
chr20_23085266_-	1	0	0	0	0
chr20_23234125_-	1	0	0	0	0
chr20_24844330_-	1	0	0	0	0
chr20_29322064_+	1	0	0	0	0
chr20_29513364_-	1	1	0	0	0
chr20_30178336_+	1	1	0	0	0
chr20_31053384_-	1	0	0	0	0
chr20_31053538_-	1	0	0	0	0
chr20_31053889_+	1	0	0	0	0
chr20_31054718_+	1	0	0	0	0
chr20_31180876_-	1	0	0	0	0
chr20_31191186_-	1	0	0	0	0
chr20_31528289_-	1	0	0	0	0
chr20_47506935_-	1	0	0	0	0
chr20_47714040_-	1	0	0	0	0
chr20_51410454_+	1	0	0	0	0
chr20_56552403_+	1	0	0	0	0
chr20_59353353_-	1	0	0	0	1
chr20_60824405_+	1	0	0	0	0
chr20_63218630_+	1	0	0	0	0
chr20_63845662_-	1	0	0	0	0
chr20_66113_+	1	0	0	0	0
chr20_7041580_+	1	0	0	0	0
chr21_10272616_-	1	0	0	0	0
chr21_10362212_-	1	0	0	0	0
chr21_10488743_+	1	0	0	0	0
chr21_10663961_-	1	0	0	0	0
chr21_10786967_-	1	0	0	0	0
chr21_17444899_-	1	0	0	0	0
chr21_20764737_+	1	0	0	0	0
chr21_26072227_-	1	0	0	0	0
chr21_26691641_+	1	0	0	0	0
chr21_27547173_+	1	0	0	0	0
chr21_28901560_+	1	0	0	0	0
chr21_37031650_-	1	0	0	0	0
chr21_38806400_-	1	0	0	0	0
chr21_41636471_-	1	0	0	0	0
chr21_42957528_+	1	0	0	0	0
chr21_43755775_-	1	0	0	0	0
chr21_44960196_+	1	0	0	0	0
chr21_7258735_+	1	0	0	0	0
chr21_9331240_-	1	0	0	0	0
chr22_10737933_+	1	0	0	0	0
chr22_11211318_+	1	0	0	0	0
chr22_11213025_+	1	0	0	0	0
chr22_11431659_-	1	0	0	0	0
chr22_12042102_-	1	0	0	0	0
chr22_12084952_+	1	0	0	0	0
chr22_12719552_-	1	5	0	17	0
chr22_15761712_-	1	0	0	0	0
chr22_15940701_+	1	0	0	0	0
chr22_17732344_+	1	0	0	0	0
chr22_28456874_+	1	0	0	0	0
chr22_29271946_-	1	0	0	0	0
chr22_31618356_+	1	0	3	1	0
chr22_34100347_-	1	0	0	0	0
chr22_35728212_+	1	0	0	0	0
chr22_37823532_-	1	0	1	1	0
chr22_41446703_-	1	0	3	0	0
chr22_44326731_-	1	0	0	1	2
chr22_47044480_+	1	0	0	0	0
chr22_50544260_-	1	0	0	0	0
chr22_50561776_-	1	0	0	0	0
chr3_103542855_+	1	0	0	0	0
chr3_105317751_-	1	0	0	0	0
chr3_11253337_+	1	0	0	0	0
chr3_11615543_+	1	0	0	0	0
chr3_121932523_+	1	0	0	0	0
chr3_12339916_+	1	1	8	0	0
chr3_124855036_+	1	0	0	0	0
chr3_125013540_+	1	0	0	0	0
chr3_127455613_-	1	0	0	0	1
chr3_128095272_-	1	0	0	0	0
chr3_133285846_+	1	0	0	0	0
chr3_137289599_+	1	0	0	0	0
chr3_138941119_+	1	1	0	0	0
chr3_141475093_+	1	0	0	0	0
chr3_143243810_+	1	0	0	0	0
chr3_149135866_+	1	0	0	0	0
chr3_152921058_+	1	0	0	0	0
chr3_15341197_-	1	0	0	0	0
chr3_157400419_-	1	0	0	0	0
chr3_165851409_-	1	0	0	0	0
chr3_165970164_+	1	0	0	0	0
chr3_172722992_+	1	0	1	3	0
chr3_175655359_-	1	0	4	10	0
chr3_176629227_-	1	0	0	0	0
chr3_17737036_-	1	0	0	0	0
chr3_178341204_+	1	0	0	0	0
chr3_179158331_+	1	0	0	0	0
chr3_18634645_-	1	0	1	6	4
chr3_18885038_+	1	0	0	0	0
chr3_191662393_+	1	0	0	0	1
chr3_195274667_-	1	0	0	0	0
chr3_197881392_-	1	0	0	0	1
chr3_21545935_-	1	0	4	0	0
chr3_22233492_-	1	0	0	0	0
chr3_23872815_+	1	0	0	0	0
chr3_23997534_-	1	0	0	0	0
chr3_41850256_-	1	0	0	0	0
chr3_43684509_+	1	0	0	0	0
chr3_4664400_+	1	0	0	0	0
chr3_48230823_+	1	0	0	0	0
chr3_51342393_+	1	0	0	0	0
chr3_55955970_+	1	0	0	0	0
chr3_58033995_+	1	0	0	0	0
chr3_59698828_+	1	0	0	0	0
chr3_61741071_+	1	0	0	0	0
chr3_6364456_+	1	0	0	0	0
chr3_67140127_-	1	0	0	0	0
chr3_68660831_+	1	0	0	0	0
chr3_70434807_-	1	0	0	0	0
chr3_73248827_+	1	0	0	0	0
chr3_75777068_+	1	0	0	0	0
chr3_78791840_-	1	0	0	0	0
chr3_78791977_-	1	0	0	0	0
chr3_797801_+	1	0	0	0	0
chr3_81570500_+	1	1	0	0	0
chr3_90645242_-	1	0	0	0	0
chr3_93470405_-	1	1	0	6	0
chr3_93470750_-	1	1	0	1	0
chr3_94814314_-	1	0	0	0	0
chr3_96087921_+	1	0	0	0	0
chr3_97582185_-	1	0	0	0	0
chr3_99168424_+	1	0	0	0	0
chr3_99972632_-	1	0	1	1	0
chr4_104588539_+	1	0	0	0	0
chr4_1076325_-	1	0	0	0	2
chr4_1251520_-	1	0	0	0	0
chr4_130697400_+	1	0	0	0	0
chr4_132859432_+	1	0	0	0	0
chr4_136997158_-	1	0	0	0	0
chr4_137010944_-	1	0	0	0	0
chr4_137533051_+	1	0	0	0	0
chr4_13906843_-	1	0	0	0	0
chr4_142140249_-	1	0	0	0	0
chr4_142267934_-	1	1	0	0	0
chr4_143183732_-	1	0	0	0	0
chr4_145825474_-	1	0	0	0	0
chr4_152381195_-	1	0	0	0	0
chr4_153159666_-	1	0	0	0	0
chr4_161570958_-	1	0	0	0	0
chr4_165584379_-	1	0	0	0	0
chr4_165872628_+	1	0	1	0	5
chr4_167976994_-	1	0	0	0	0
chr4_170608149_+	1	0	0	0	0
chr4_171130995_+	1	1	0	1	0
chr4_171277026_-	1	0	0	0	0
chr4_173451129_-	1	1	0	1	0
chr4_17813149_+	1	0	0	0	0
chr4_178264252_+	1	0	0	0	0
chr4_180161239_-	1	0	0	0	0
chr4_185343634_-	1	0	0	0	0
chr4_186204099_-	1	0	0	3	0
chr4_20721300_+	1	0	0	0	0
chr4_26629813_+	1	0	0	0	0
chr4_29689656_-	1	0	0	0	0
chr4_30055808_+	1	0	0	0	0
chr4_31452099_-	1	0	0	0	0
chr4_39166150_-	1	0	0	0	0
chr4_41599760_-	1	0	0	0	0
chr4_47302291_-	1	1	1	0	0
chr4_48620040_-	1	0	0	1	0
chr4_49152162_+	1	0	0	0	0
chr4_49634625_-	1	0	0	0	0
chr4_49648104_+	1	0	0	0	0
chr4_49654224_-	1	0	0	0	0
chr4_49657619_+	1	0	0	0	0
chr4_49709476_-	1	0	0	0	0
chr4_49711865_-	1	0	0	0	0
chr4_52823541_-	1	0	0	0	0
chr4_53222507_-	1	0	0	0	0
chr4_54777728_-	1	3	12	5	0
chr4_56203790_-	1	1	0	0	0
chr4_61451453_+	1	1	0	32	0
chr4_63427722_-	1	0	0	0	0
chr4_66678280_-	1	0	4	1	0
chr4_69672097_-	1	0	0	0	0
chr4_69757691_+	1	0	0	0	0
chr4_70470625_+	1	1	0	0	0
chr4_73163873_+	1	0	0	0	0
chr4_75269742_+	1	0	0	0	0
chr4_76163468_+	1	0	0	0	0
chr4_7705477_+	1	0	0	0	0
chr4_82224909_+	1	0	0	0	0
chr4_8423020_+	1	0	0	1	0
chr4_84486273_-	1	0	0	0	0
chr4_88210111_-	1	0	0	0	0
chr4_88285225_+	1	0	0	0	0
chr4_93807116_+	1	0	0	1	0
chr4_94241792_-	1	0	0	0	0
chr4_95616959_-	1	0	0	0	0
chr5_100852921_-	1	0	0	0	0
chr5_101116544_-	1	0	0	0	0
chr5_10268943_-	1	0	0	0	7
chr5_110638341_-	1	4	0	0	0
chr5_112587912_+	1	0	0	0	0
chr5_118790440_-	1	0	0	0	0
chr5_123321748_+	1	0	0	0	0
chr5_134741750_-	1	1	0	0	0
chr5_138520300_+	1	0	0	0	0
chr5_139337099_+	1	0	0	0	0
chr5_141835445_+	1	0	0	0	0
chr5_143662644_+	1	0	0	0	0
chr5_147346294_-	1	0	0	0	0
chr5_150118613_+	1	1	1	0	2
chr5_154391101_+	1	0	2	1	2
chr5_154879336_+	1	0	0	0	0
chr5_158003511_-	1	0	0	0	0
chr5_163251835_-	1	0	0	0	0
chr5_16889048_-	1	0	0	0	0
chr5_171099636_-	1	0	0	0	0
chr5_1745593_-	1	0	1	2	0
chr5_17945229_+	1	0	0	0	0
chr5_19613987_-	1	0	0	0	0
chr5_19740158_+	1	0	0	0	0
chr5_29992227_-	1	0	0	0	0
chr5_3389599_+	1	0	0	0	0
chr5_38827403_-	1	0	0	0	0
chr5_3905686_+	1	0	0	0	0
chr5_40816167_-	1	0	0	0	0
chr5_40826829_-	1	0	0	0	0
chr5_41887147_+	1	0	0	0	0
chr5_45232886_-	1	0	0	0	0
chr5_4741939_+	1	0	0	0	0
chr5_49480849_-	1	0	0	0	0
chr5_49601790_-	1	0	0	0	0
chr5_49657690_+	1	0	0	0	0
chr5_50415374_+	1	0	0	0	0
chr5_50831381_-	1	0	1	2	1
chr5_53039231_+	1	5	0	0	0
chr5_6353782_-	1	0	0	0	0
chr5_67818239_+	1	0	0	0	0
chr5_68814934_+	1	0	0	0	0
chr5_71868480_+	1	0	0	0	0
chr5_74762362_+	1	0	0	0	0
chr5_75188012_-	1	0	0	0	0
chr5_84945096_-	1	0	0	0	0
chr5_91669249_+	1	0	0	0	0
chr5_94063276_+	1	0	0	0	0
chr5_95218214_-	1	0	0	0	0
chr5_95928704_-	1	0	0	0	0
chr5_95961668_+	1	0	0	0	0
chr6_100910052_-	1	0	0	0	0
chr6_101212297_-	1	0	0	0	0
chr6_110844027_+	1	0	0	0	0
chr6_117042690_-	1	0	0	0	0
chr6_120262353_+	1	0	0	0	0
chr6_121617116_+	1	0	0	0	0
chr6_127917177_+	1	0	0	0	0
chr6_130605977_-	1	0	0	0	0
chr6_132384819_-	1	0	0	0	0
chr6_144119552_-	1	1	3	3	3
chr6_156712657_-	1	0	0	0	0
chr6_15684718_+	1	0	0	0	0
chr6_158002887_+	1	2	58	17	0
chr6_165006790_+	1	1	7	0	0
chr6_165056320_-	1	0	0	0	0
chr6_169067772_+	1	0	0	0	0
chr6_169067932_+	1	0	0	0	0
chr6_21360345_-	1	2	1	1	4
chr6_26080867_+	1	0	0	0	0
chr6_28473946_-	1	0	0	0	0
chr6_29100473_-	1	0	0	0	0
chr6_29150855_+	1	0	0	0	0
chr6_32211049_+	1	0	0	0	0
chr6_32952235_-	1	0	0	0	0
chr6_42604580_+	1	0	0	0	0
chr6_43670457_+	1	0	0	0	0
chr6_45055234_+	1	3	0	12	0
chr6_51155401_+	1	1	0	0	0
chr6_51808134_+	1	0	0	0	0
chr6_61212890_+	1	0	0	0	0
chr6_62425559_+	1	0	0	0	0
chr6_64147282_+	1	0	0	0	0
chr6_69319347_-	1	1	0	1	0
chr6_69655522_-	1	0	0	0	0
chr6_70186415_-	1	0	0	0	0
chr6_78538661_+	1	0	0	0	0
chr6_84716451_-	1	0	1	1	1
chr6_90782804_-	1	18	10	6	0
chr6_93387954_+	1	0	0	0	0
chr6_99518981_+	1	0	0	0	0
chr6_99548237_-	1	0	0	0	0
chr6_99877222_+	1	0	0	0	0
chr7_102462998_+	1	0	0	0	0
chr7_103991808_-	1	0	0	0	0
chr7_104038532_-	1	0	0	0	0
chr7_104407879_+	1	1	0	0	0
chr7_105063708_+	1	0	0	0	0
chr7_105376471_+	1	0	0	0	0
chr7_110813816_+	1	0	0	0	0
chr7_121285432_-	1	0	0	0	0
chr7_124852252_+	1	0	0	0	0
chr7_138369019_+	1	0	0	0	0
chr7_144834766_-	1	0	0	0	0
chr7_145232752_-	1	0	0	0	0
chr7_148226088_-	1	0	0	0	0
chr7_151019407_+	1	0	0	1	2
chr7_152910336_+	1	0	0	0	0
chr7_157884896_-	1	0	0	0	0
chr7_158343828_-	1	0	0	0	0
chr7_16270844_-	1	0	0	0	0
chr7_17753247_+	1	0	0	0	0
chr7_18170577_-	1	0	0	0	0
chr7_21388518_+	1	0	0	0	0
chr7_22201587_-	1	0	0	0	0
chr7_30028126_-	1	0	0	0	0
chr7_30478302_-	1	0	0	0	0
chr7_36006677_-	1	0	0	0	0
chr7_36259833_-	1	0	0	1	0
chr7_38778937_+	1	0	0	0	0
chr7_40369792_-	1	0	0	0	0
chr7_42397641_+	1	0	0	0	0
chr7_42723422_+	1	0	0	0	0
chr7_44950482_+	1	0	0	0	0
chr7_45132378_-	1	0	0	0	0
chr7_50167110_-	1	0	0	0	0
chr7_55962882_+	1	0	0	0	0
chr7_5643607_+	1	0	0	0	0
chr7_57869708_+	1	0	0	0	0
chr7_61068598_-	1	0	0	0	0
chr7_61138217_-	1	1	0	0	0
chr7_69904543_-	1	0	0	0	0
chr7_73005813_+	1	0	0	0	0
chr7_73882879_-	1	0	0	0	0
chr7_73882944_-	1	0	0	0	0
chr7_73980793_+	1	0	0	0	0
chr7_84229866_+	1	0	0	0	0
chr7_87040009_+	1	0	0	0	0
chr7_88963794_-	1	0	0	0	0
chr7_90412705_-	1	0	0	0	0
chr7_91383985_-	1	0	0	0	0
chr7_99639889_+	1	0	0	0	0
chr8_102249007_+	1	0	0	0	0
chr8_103939007_-	1	0	1	1	4
chr8_120558665_+	1	0	0	0	0
chr8_125495315_+	1	0	0	0	0
chr8_12584768_-	1	0	0	0	0
chr8_130395741_+	1	0	0	0	0
chr8_132414501_+	1	0	0	0	0
chr8_136218292_-	1	0	0	0	0
chr8_136218305_-	1	0	2	1	3
chr8_143476387_+	1	0	0	0	0
chr8_14394180_-	1	0	0	0	0
chr8_144512454_+	1	0	0	0	0
chr8_23131370_+	1	0	0	0	0
chr8_27212475_-	1	0	0	0	0
chr8_28715245_+	1	0	0	0	0
chr8_31677933_-	1	0	0	0	0
chr8_37707874_-	1	0	0	0	0
chr8_42967883_+	1	0	0	0	0
chr8_44189655_-	1	0	0	0	0
chr8_45354629_-	1	0	0	0	0
chr8_45746271_-	1	0	0	0	0
chr8_45931991_-	1	0	0	0	0
chr8_46270859_-	1	0	0	0	0
chr8_48239123_-	1	0	0	3	1
chr8_50806891_+	1	0	0	0	0
chr8_56474114_+	1	0	0	0	0
chr8_59803241_-	1	0	0	0	0
chr8_60423528_-	1	0	0	0	0
chr8_62330212_-	1	3	5	0	0
chr8_64766819_+	1	0	2	2	0
chr8_66386085_-	1	0	0	0	0
chr8_6738148_+	1	0	0	0	0
chr8_68903058_+	1	2	6	0	0
chr8_73323032_+	1	0	0	0	0
chr8_74866783_+	1	0	0	0	0
chr8_9294177_+	1	1	0	11	0
chr8_93931563_+	1	0	0	0	0
chr8_9473787_-	1	0	0	0	0
chr9_105002299_-	1	0	0	0	0
chr9_109980765_-	1	0	0	0	0
chr9_111035221_-	1	1	0	0	0
chr9_112620701_-	1	1	0	0	0
chr9_127669212_-	1	0	0	0	0
chr9_137448391_+	1	0	0	1	0
chr9_137465541_+	1	0	0	0	0
chr9_16606974_+	1	0	0	0	0
chr9_19111694_+	1	0	0	0	0
chr9_19244029_+	1	0	0	0	0
chr9_20609321_+	1	0	0	0	0
chr9_21040266_+	1	0	0	0	0
chr9_22288478_-	1	0	0	0	0
chr9_23170898_-	1	0	0	0	0
chr9_23227757_-	1	0	0	0	0
chr9_29506214_+	1	0	0	0	0
chr9_31000188_+	1	0	0	0	0
chr9_36207162_-	1	0	0	0	0
chr9_37583237_-	1	0	0	0	0
chr9_37729889_-	1	0	0	0	0
chr9_40221779_+	1	0	0	0	0
chr9_40914699_-	1	0	0	0	0
chr9_41466722_-	1	0	0	0	0
chr9_63574977_-	1	0	0	0	0
chr9_64113454_+	1	0	0	0	0
chr9_6827904_+	1	0	0	0	0
chr9_74393395_-	1	0	0	0	0
chr9_77866984_-	1	0	0	0	0
chr9_83858266_-	1	0	0	0	0
chr9_91142827_-	1	0	0	0	0
chr9_93427374_+	1	0	0	0	0
chr9_9622988_-	1	0	0	0	0
chrX_103919913_-	1	14	20	9	0
chrX_104527971_-	1	0	0	0	0
chrX_106000901_+	1	0	0	0	2
chrX_112614854_-	1	0	0	0	1
chrX_118648714_+	1	1	0	0	0
chrX_125486572_+	1	0	0	0	0
chrX_1280790_-	1	0	0	0	0
chrX_134741498_-	1	2	0	5	0
chrX_154017531_+	1	0	0	0	0
chrX_38870519_+	1	0	0	0	2
chrX_39580242_+	1	0	0	0	0
chrX_43802680_+	1	0	0	0	0
chrX_45185226_-	1	0	0	0	0
chrX_48476261_+	1	0	1	0	1
chrX_48476313_+	1	0	0	0	1
chrX_51324113_+	1	0	0	11	0
chrX_54767560_+	1	0	0	0	0
chrX_56898373_-	1	0	0	0	0
chrX_618987_-	1	0	0	0	0
chrX_66219456_-	1	0	0	0	0
chrX_68647947_+	1	0	0	0	2
chrX_74454767_-	1	0	0	0	0
chrX_7701595_-	1	0	0	1	0
chrX_86705531_-	1	0	0	0	0
chrY_10804974_-	1	0	0	0	0
chrY_10882241_+	1	0	0	0	0
chrY_10927919_-	1	0	0	0	0
chrY_11302253_+	1	0	0	0	0
chrY_11326021_+	1	0	0	0	0
chrY_11333415_+	1	0	0	0	0
chrY_11491811_+	1	0	0	0	0
chrY_11509700_-	1	0	0	0	0
chrY_11525576_+	1	0	0	0	0
chrY_11531106_+	1	0	0	0	0
chrY_13052763_+	1	1	0	1	0
chrY_19662980_+	1	0	0	0	0
chrY_56770784_-	1	0	0	0	0
chrY_56843738_+	1	0	0	0	0
chrY_6965980_-	1	0	0	0	0
chr6_158717934_+	0	45	32	2	0
chr15_56039323_+	0	44	23	59	0
chr5_155565576_-	0	35	0	47	0
chr7_67919621_+	0	32	0	18	0
chr3_124889472_-	0	29	11	234	0
chr10_85847124_+	0	21	2	21	0
chr10_41899518_-	0	20	0	0	0
chr13_19227642_+	0	20	0	1	0
chr19_6499539_-	0	20	0	203	0
chr19_16588461_+	0	19	58	37	0
chr14_100404714_-	0	18	64	221	0
chr2_215160300_-	0	17	33	79	0
chr1_168058795_+	0	16	0	11	0
chr16_48240316_+	0	16	0	0	0
chr9_29776772_-	0	15	1	84	0
chr6_160366222_+	0	14	0	85	0
chr1_7667147_+	0	13	0	92	0
chr11_11524389_+	0	13	0	71	0
chr15_77082362_+	0	13	3	99	0
chr22_48631968_+	0	13	24	135	0
chr3_61222728_-	0	13	0	9	0
chr5_75044693_+	0	13	0	62	0
chr6_42562179_+	0	13	0	94	0
chr1_223299230_+	0	11	0	129	0
chr13_24276879_-	0	11	12	130	0
chr6_101531309_+	0	11	1	160	0
chr1_117659388_+	0	10	0	0	0
chr1_203289527_-	0	10	0	28	0
chr1_55731828_-	0	10	0	1	0
chr12_74254192_+	0	10	0	75	0
chr15_41801707_+	0	10	0	56	0
chr12_122044771_+	0	9	0	0	0
chr13_58868227_-	0	9	0	54	0
chr5_29230113_+	0	9	7	14	0
chr5_5533113_+	0	9	0	90	0
chr6_164852248_+	0	9	29	91	0
chr6_80242570_+	0	9	0	0	0
chr6_96923854_-	0	9	0	31	0
chr7_11312240_+	0	9	12	0	0
chr8_96305395_+	0	9	1	100	0
chr16_57104040_+	0	8	15	8	0
chr17_81285406_+	0	8	4	87	0
chr2_124753474_-	0	8	0	3	0
chr3_5190643_-	0	8	0	0	0
chr7_75878070_-	0	8	0	71	0
chr9_27323693_-	0	8	22	66	0
chr9_80593440_+	0	8	0	28	0
chrX_97553709_+	0	8	24	85	0
chr10_106256712_+	0	7	5	52	0
chr10_109939463_-	0	7	0	0	0
chr14_70069822_-	0	7	1	39	0
chr15_30927352_-	0	7	0	48	0
chr15_45150585_-	0	7	0	1	0
chr16_74772408_+	0	7	0	0	0
chr2_33521738_+	0	7	14	0	0
chr2_95165190_+	0	7	18	28	0
chr3_23612243_+	0	7	18	89	0
chr4_3604932_+	0	7	0	0	0
chr5_51488986_+	0	7	15	85	0
chr5_5771775_+	0	7	0	0	0
chr5_79189981_+	0	7	0	2	0
chr7_2710287_-	0	7	14	40	0
chr7_56365188_-	0	7	10	26	0
chr7_65010618_-	0	7	0	53	0
chr8_80867180_-	0	7	1	11	0
chrX_13047216_+	0	7	0	0	0
chrX_1945410_+	0	7	0	0	0
chr1_40490302_-	0	6	1	64	0
chr10_28475783_+	0	6	0	35	0
chr10_49531939_-	0	6	0	27	0
chr10_61760618_+	0	6	0	0	0
chr11_102934251_-	0	6	0	55	0
chr11_113804730_+	0	6	0	0	0
chr11_36360619_-	0	6	0	18	0
chr11_65437937_-	0	6	0	29	0
chr12_98464983_+	0	6	1	29	0
chr14_25436828_-	0	6	6	0	0
chr14_90820680_+	0	6	5	60	0
chr15_25899158_-	0	6	4	4	0
chr16_29028864_-	0	6	0	0	0
chr16_5010527_+	0	6	0	0	0
chr16_83348724_-	0	6	0	36	0
chr16_89314786_-	0	6	0	34	0
chr17_43207464_+	0	6	0	0	0
chr17_53702654_+	0	6	0	100	0
chr2_241733129_+	0	6	0	1	0
chr2_38765688_+	0	6	0	25	0
chr20_61718257_+	0	6	0	0	0
chr21_7292074_-	0	6	0	6	0
chr3_55607912_+	0	6	0	0	0
chr4_100987718_-	0	6	5	0	0
chr4_27881114_+	0	6	0	0	0
chr4_31258368_+	0	6	1	12	0
chr4_56905782_+	0	6	0	54	0
chr5_99978782_+	0	6	0	0	0
chr6_52008921_-	0	6	0	44	0
chr8_94696041_-	0	6	0	0	0
chr9_89668801_-	0	6	0	31	0
chrY_11301662_+	0	6	18	19	0
chr1_58170706_+	0	5	0	0	0
chr1_94607256_+	0	5	0	109	0
chr10_59709820_-	0	5	0	38	0
chr11_128748153_+	0	5	0	6	0
chr11_72780267_+	0	5	0	22	0
chr12_57827673_+	0	5	0	0	0
chr13_56787468_-	0	5	20	72	0
chr14_102011417_+	0	5	0	15	0
chr14_94174137_+	0	5	0	0	0
chr15_26479483_+	0	5	0	0	0
chr15_71882706_+	0	5	0	55	0
chr15_76989676_+	0	5	0	3	0
chr15_77733102_-	0	5	21	1	0
chr16_78899880_+	0	5	0	0	0
chr18_74380841_-	0	5	6	56	0
[truncated: 5,477 more rows]
