# Supplementary material for: In vivo dynamics and adaptation of HTLV-1-infected clones under different clinical conditions
Source: PLoS Pathog. 2021 Feb 1;17(2):e1009271. doi: 10.1371/journal.ppat.1009271 (PMC7877780; doi:10.1371/journal.ppat.1009271)
Supplement: S2 Table — All integration sites of HTLV-1 provirus at different time point in three ATL patients who received the hematopoietic stem cell transplantation were shown. (XLSX) [file ppat.1009271.s003.xlsx]

## Sheet: Sheet1
S2 Table. HTLV-1 integration sites in cases who received hematopoietic stem cell transplantation.
Patient A
Integration sites	1 month	2 month	6 month	Donor
chr2_232697103_-	575	1109	536	379
chr22_43980761_-	427	670	153	337
chr16_15826539_-	141	209	84	98
chr12_123947717_+	116	58	100	42
chr18_78511483_+	100	13	256	2
chr15_41488254_+	81	301	143	84
chr2_232697086_-	80	123	166	3
chr20_12350378_-	70	60	113	78
chr20_41163979_-	69	83	70	8
chr20_38671537_-	63	64	165	18
chr16_81893767_-	41	57	39	7
chr9_135606626_-	41	44	108	24
chr12_45976645_+	38	36	4	0
chr13_27886240_-	38	21	0	12
chr16_66310951_-	38	54	112	8
chr7_5199589_+	38	118	10	0
chr18_54713224_+	37	30	124	17
chr21_25571150_-	33	20	136	75
chr20_42082270_+	31	6	20	0
chr8_11979724_+	30	37	20	10
chr11_62870839_-	29	5	4	0
chr12_128969525_+	29	28	0	1
chr6_40378830_+	28	72	107	33
chr8_31188125_+	28	34	183	33
chr6_48054007_-	25	16	31	32
chr1_107724333_-	23	20	48	0
chr4_52267977_-	22	17	51	0
chr13_112886424_+	17	31	37	36
chr21_16336772_+	17	12	27	0
chr22_43980656_-	17	10	5	0
chr1_195637003_+	16	19	18	8
chr16_2253879_-	16	16	10	0
chr8_2569682_-	15	18	10	0
chrX_39801386_+	15	33	14	23
chr2_111265152_+	14	23	21	10
chr9_33280277_-	14	0	0	0
chr1_22166742_-	13	181	3	4
chr14_102644323_+	13	56	13	0
chr14_95726897_+	13	19	19	0
chr6_127888893_-	13	18	63	0
chr1_223756405_-	12	38	78	16
chr1_3497743_+	12	37	75	20
chr12_120563032_+	12	58	43	28
chr14_45181707_-	12	17	33	0
chr19_680913_+	12	14	16	28
chr2_232696988_-	12	9	6	0
chr3_48556881_+	12	31	62	16
chr8_80802844_-	12	46	52	0
chr1_173040573_+	11	7	38	7
chr16_15826490_-	11	4	3	0
chr16_60182748_-	11	10	18	1
chr20_53452721_+	11	3	37	3
chr4_40936995_-	11	17	35	1
chr1_171316423_+	10	8	63	5
chr1_76131694_+	10	31	115	34
chr18_78511504_+	10	1	20	0
chr3_48556914_+	9	18	33	8
chr8_23422902_+	9	67	60	10
chrX_12971342_-	9	0	1	7
chr1_82163595_-	8	6	22	0
chr3_15341262_-	8	18	24	3
chr9_135606709_-	8	36	73	42
chr10_80449525_+	7	1	5	0
chr12_64115811_+	7	17	29	4
chr15_41488364_+	7	2	2	0
chr17_26834626_+	7	0	0	0
chr2_104501825_+	7	0	7	0
chr2_99217346_+	7	0	4	7
chr22_46792389_+	7	2	15	8
chr7_158343589_-	7	7	16	1
chr7_5199601_+	7	21	3	0
chrX_155951420_-	7	8	25	7
chr1_223756379_-	6	36	34	14
chr1_906966_-	6	6	11	6
chr12_52049461_-	6	3	4	0
chr2_60631804_+	6	5	7	1
chr2_84874761_-	6	30	183	57
chr7_9019350_+	6	13	24	5
chr15_77813378_+	5	3	8	4
chr22_41446668_-	5	3	6	4
chr5_34910786_+	5	10	3	0
chr7_148537745_+	5	10	16	4
chr7_158343619_-	5	26	18	14
chr7_38963847_-	5	0	0	0
chr11_26593564_-	4	0	5	0
chr12_114335918_-	4	3	13	4
chr14_106175634_+	4	1	2	1
chr14_43009282_-	4	22	126	15
chr17_75623758_+	4	1	4	2
chr18_56751242_-	4	2	6	3
chr19_22748891_+	4	3	8	0
chr2_9652439_-	4	11	22	1
chr21_9093987_-	4	0	0	0
chr22_43980563_-	4	0	0	0
chr3_116217013_-	4	13	8	5
chr3_134643260_-	4	3	7	0
chr3_197881426_-	4	5	4	3
chr4_40937000_-	4	2	4	0
chr6_27789494_-	4	0	1	1
chr9_29077444_-	4	18	18	15
chrX_71590533_-	4	14	42	0
chr1_213799458_-	3	1	3	0
chr1_246323239_+	3	0	9	0
chr11_120794932_-	3	5	2	1
chr11_133922693_+	3	4	8	0
chr12_132662956_-	3	50	103	0
chr13_60347495_+	3	1	0	0
chr14_87050640_+	3	7	8	0
chr16_46924539_-	3	5	3	1
chr19_49524623_-	3	1	2	1
chr2_171114433_-	3	3	3	1
chr20_12179232_+	3	7	8	0
chr20_23481561_+	3	16	50	24
chr20_38671471_-	3	0	2	0
chr3_124091624_-	3	5	7	3
chr3_21621264_-	3	3	0	0
chr3_21621319_-	3	8	14	6
chr4_41936224_-	3	1	0	1
chr4_8423020_+	3	1	4	0
chr5_150118584_+	3	2	0	0
chr6_12175790_-	3	6	12	6
chr6_12175804_-	3	5	4	1
chr7_122174456_+	3	0	0	0
chr7_2680778_+	3	1	5	4
chr7_99630545_+	3	4	5	0
chrX_112614811_-	3	1	3	2
chr1_1163373_-	2	1	3	1
chr1_164030553_-	2	1	0	0
chr1_177026196_-	2	1	0	0
chr1_188732003_+	2	1	0	0
chr1_33474638_+	2	0	3	1
chr1_76131700_+	2	0	19	0
chr10_33014165_+	2	0	0	0
chr10_49634322_-	2	3	3	3
chr10_93713187_+	2	3	7	3
chr11_112331405_-	2	1	2	0
chr11_126361910_-	2	0	2	2
chr11_84896611_+	2	26	46	0
chr13_113494342_+	2	0	0	0
chr13_62889406_-	2	0	0	0
chr14_48704472_+	2	14	6	4
chr14_90397741_-	2	0	6	5
chr14_95726900_+	2	5	3	0
chr15_57334363_-	2	1	2	0
chr16_15826308_-	2	0	0	0
chr16_21994389_+	2	0	0	0
chr16_89000072_+	2	4	4	1
chr17_2387317_-	2	5	8	5
chr18_78511604_+	2	0	2	0
chr2_10551737_+	2	3	9	0
chr2_239115083_-	2	3	3	0
chr2_239115112_-	2	0	2	0
chr2_240622281_-	2	4	3	0
chr21_45455744_+	2	5	17	1
chr21_8466544_+	2	0	0	0
chr21_9086525_+	2	0	3	1
chr22_35444481_-	2	0	0	0
chr22_43980624_+	2	2	0	1
chr22_46792400_+	2	2	5	0
chr3_124091556_-	2	0	0	0
chr3_128212819_-	2	2	4	2
chr3_18634617_-	2	6	6	4
chr4_122689809_-	2	2	9	1
chr4_165872640_+	2	4	5	3
chr5_84470426_+	2	1	0	0
chr6_104447150_+	2	0	0	0
chr6_11367242_+	2	0	1	0
chr8_23416300_-	2	0	0	0
chrX_149608917_+	2	8	2	1
chrX_155951279_-	2	0	0	0
chrX_48476310_+	2	2	2	0
chrX_73391536_+	2	0	0	0
chr1_121429972_-	1	2	4	0
chr1_162027636_-	1	0	0	0
chr1_162287708_-	1	0	0	0
chr1_162888682_+	1	0	0	0
chr1_164505083_+	1	0	0	0
chr1_173040600_+	1	0	1	0
chr1_179041976_-	1	0	0	0
chr1_17929683_-	1	1	1	0
chr1_179836563_-	1	0	0	0
chr1_1852812_+	1	0	2	0
chr1_18740332_-	1	0	1	0
chr1_191219982_-	1	0	0	0
chr1_192688528_-	1	0	0	0
chr1_202286581_+	1	1	2	2
chr1_202286601_+	1	1	1	0
chr1_205326842_-	1	3	1	0
chr1_223539181_-	1	1	0	0
chr1_223756267_-	1	0	1	0
chr1_225862014_-	1	0	0	0
chr1_240052579_-	1	0	0	0
chr1_244845992_+	1	0	0	0
chr1_26531274_-	1	0	0	0
chr1_2802476_+	1	1	1	0
chr1_33596721_-	1	0	0	0
chr1_38507817_+	1	0	0	0
chr1_40087159_-	1	0	0	0
chr1_40797160_-	1	0	0	0
chr1_42979924_-	1	1	0	0
chr1_6274527_+	1	0	0	0
chr1_66924211_-	1	0	0	0
chr1_68985097_+	1	0	0	0
chr1_76131827_+	1	0	1	0
chr1_79733145_+	1	6	37	0
chr1_88097247_+	1	0	0	0
chr1_88919743_+	1	0	0	0
chr1_9430268_+	1	0	0	0
chr10_100903809_-	1	0	0	0
chr10_10108319_-	1	0	0	0
chr10_102599590_+	1	0	0	0
chr10_122062643_-	1	0	0	0
chr10_12457234_-	1	0	0	0
chr10_131977133_+	1	0	0	0
chr10_14295683_-	1	0	0	0
chr10_16719429_-	1	2	3	0
chr10_2009606_+	1	0	0	0
chr10_30492065_-	1	0	0	0
chr10_38827177_+	1	0	0	0
chr10_43818343_-	1	0	0	0
chr10_49634237_-	1	0	0	0
chr10_51311853_+	1	0	0	0
chr10_52805758_+	1	0	0	0
chr10_58660040_+	1	0	0	0
chr10_6307539_-	1	0	0	0
chr10_72180159_+	1	0	0	0
chr10_73939741_-	1	0	0	0
chr10_78302010_-	1	0	0	0
chr10_79221767_+	1	0	0	0
chr10_89312211_-	1	0	0	0
chr10_90113585_+	1	0	0	0
chr10_93713259_+	1	0	2	0
chr10_95423192_+	1	0	0	0
chr10_96230904_+	1	5	7	1
chr10_97932879_+	1	0	0	0
chr10_98269986_+	1	0	1	0
chr11_103238291_-	1	0	0	0
chr11_112331394_-	1	1	1	0
chr11_115558687_+	1	0	0	0
chr11_117842254_-	1	0	0	0
chr11_120662559_-	1	0	0	0
chr11_125090376_+	1	0	0	0
chr11_125439320_+	1	0	0	0
chr11_126212359_+	1	0	0	0
chr11_129899110_-	1	1	0	0
chr11_129971337_-	1	0	0	0
chr11_134514354_-	1	0	0	0
chr11_22315344_-	1	0	0	0
chr11_223936_+	1	0	1	0
chr11_2844450_-	1	0	3	0
chr11_38605241_+	1	1	3	0
chr11_42874930_+	1	0	0	0
chr11_57355845_+	1	0	0	0
chr11_6563859_-	1	0	0	1
chr11_71397690_+	1	0	0	0
chr11_71397753_+	1	0	0	0
chr11_72658107_+	1	0	0	0
chr11_8149003_-	1	0	0	0
chr11_94083764_+	1	0	0	0
chr11_95093171_+	1	0	0	0
chr11_95458387_+	1	0	0	0
chr11_9756727_-	1	0	0	0
chr12_108336821_-	1	1	11	0
chr12_113993841_-	1	0	0	0
chr12_114335898_-	1	1	4	0
chr12_119648135_-	1	0	0	0
chr12_119904576_-	1	0	0	0
chr12_120671773_+	1	0	0	0
chr12_121790657_-	1	0	0	0
chr12_121876197_+	1	0	0	0
chr12_123947856_+	1	0	0	0
chr12_125779270_+	1	0	0	0
chr12_130511739_+	1	0	0	0
chr12_14305146_+	1	0	0	0
chr12_27174158_-	1	0	0	0
chr12_6966913_-	1	0	0	0
chr12_76360427_-	1	1	4	2
chr12_9449868_-	1	0	0	0
chr13_19141384_-	1	0	0	0
chr13_20464659_-	1	0	1	0
chr13_20862604_-	1	0	0	0
chr13_21834990_-	1	0	0	0
chr13_25115195_+	1	0	0	0
chr13_48371712_-	1	0	0	0
chr13_53602028_-	1	0	0	0
chr13_53667487_+	1	1	0	0
chr13_79895592_-	1	0	0	0
chr13_80760458_-	1	0	0	0
chr13_94148112_+	1	1	0	0
chr14_100499637_-	1	0	0	0
chr14_103964880_+	1	0	0	0
chr14_104929457_-	1	1	1	4
chr14_104929430_+	1	0	0	0
chr14_21278238_-	1	0	0	0
chr14_22240545_+	1	1	0	0
chr14_23224947_-	1	0	0	0
chr14_23395564_+	1	0	0	0
chr14_33093642_-	1	0	0	0
chr14_51300960_-	1	0	0	0
chr14_60055954_-	1	0	0	0
chr14_66083657_+	1	0	0	0
chr14_95562674_+	1	0	0	0
chr14_95727005_+	1	0	0	0
chr15_100109915_-	1	0	0	0
chr15_26538757_+	1	0	0	0
chr15_41488414_+	1	0	0	0
chr15_52493648_-	1	0	0	0
chr15_54609126_-	1	0	0	0
chr15_58284544_-	1	0	0	0
chr15_59361076_+	1	0	0	0
chr15_60460196_-	1	0	0	0
chr15_70527782_-	1	0	0	0
chr15_71490182_-	1	0	0	0
chr15_84834772_-	1	1	5	2
chr16_10578047_+	1	3	8	5
chr16_10690957_+	1	0	0	0
chr16_11349286_-	1	0	0	0
chr16_21245038_-	1	0	0	0
chr16_2253902_-	1	2	0	0
chr16_23370261_-	1	0	0	0
chr16_24439058_-	1	0	0	0
chr16_2474293_+	1	0	0	0
chr16_26273878_+	1	0	0	0
chr16_30376394_+	1	4	12	2
chr16_32355747_+	1	0	0	0
chr16_51790257_-	1	0	0	0
chr16_53004946_+	1	0	0	0
chr16_54998213_+	1	0	0	0
chr16_55858469_+	1	0	0	0
chr16_60182545_+	1	0	0	0
chr16_65377029_+	1	0	0	0
chr16_66310869_-	1	3	3	0
chr16_6714760_-	1	0	0	0
chr16_68675754_-	1	0	0	0
chr16_76032339_+	1	0	0	0
chr16_7771056_-	1	0	0	0
chr16_82195352_+	1	6	11	0
chr16_8358780_+	1	0	0	0
chr16_85600940_-	1	0	0	0
chr16_85851265_-	1	0	0	0
chr16_86090506_-	1	0	1	0
chr16_8884242_+	1	1	0	0
chr16_89000105_+	1	3	1	0
chr17_1736884_-	1	0	0	0
chr17_18321489_-	1	0	0	0
chr17_2015852_-	1	0	0	0
chr17_21923180_+	1	0	0	0
chr17_26873886_+	1	0	0	0
chr17_27391164_-	1	0	0	0
chr17_32875794_+	1	2	5	2
chr17_33568329_+	1	0	0	0
chr17_39568825_-	1	0	0	0
chr17_40556030_+	1	0	0	0
chr17_41418887_-	1	0	0	0
chr17_58194009_-	1	3	6	2
chr17_63689359_-	1	0	2	1
chr17_63689416_-	1	0	3	0
chr17_65105837_+	1	0	0	0
chr17_66471186_-	1	0	0	0
chr17_75080478_-	1	0	0	0
chr17_75623689_+	1	3	6	1
chr17_82128248_+	1	0	0	0
chr17_993105_-	1	0	0	0
chr18_13631094_+	1	1	4	2
chr18_13631111_+	1	0	2	0
chr18_13921167_-	1	0	0	0
chr18_14024165_-	1	0	0	0
chr18_23034702_+	1	0	0	0
chr18_23538263_-	1	0	0	0
chr18_45999937_+	1	0	0	0
chr18_46351333_-	1	0	0	0
chr18_4759751_-	1	0	0	0
chr18_54713343_+	1	0	0	0
chr18_56473611_+	1	0	0	0
chr18_56693015_-	1	0	0	0
chr18_57900578_-	1	0	0	0
chr18_61973606_-	1	3	2	0
chr18_66965230_+	1	0	0	0
chr18_69509525_+	1	0	0	0
chr18_74479196_-	1	0	0	0
chr18_78511702_+	1	0	0	0
chr18_78773116_-	1	0	0	0
chr18_78797908_-	1	0	0	0
chr19_10651826_-	1	0	0	0
chr19_14170056_-	1	0	0	0
chr19_18309695_+	1	0	0	0
chr19_30320973_+	1	0	0	0
chr19_32419532_+	1	0	0	0
chr19_34341093_+	1	0	0	0
chr19_35101887_+	1	0	0	0
chr19_35175574_-	1	0	0	0
chr19_35682686_-	1	0	0	0
chr19_37131977_-	1	0	0	0
chr19_37364592_-	1	0	0	1
chr19_37364602_-	1	3	3	1
chr19_42051289_+	1	0	5	2
chr19_46073645_+	1	0	0	0
chr19_47469049_-	1	1	0	0
chr19_50272334_-	1	6	17	0
chr19_54144413_-	1	0	0	0
chr19_6486263_-	1	0	0	0
chr19_7795553_-	1	0	0	0
chr19_9966720_+	1	0	0	0
chr2_10551697_+	1	2	3	1
chr2_106654959_-	1	0	0	0
chr2_10774242_+	1	0	0	0
chr2_110099959_+	1	0	1	0
chr2_111707876_+	1	5	5	4
chr2_116900457_+	1	0	0	0
chr2_117992037_+	1	0	0	0
chr2_126888128_+	1	0	0	0
chr2_134092523_+	1	0	0	0
chr2_136271543_+	1	0	0	0
chr2_148714417_+	1	0	0	0
chr2_162911494_+	1	0	0	0
chr2_173763076_+	1	0	0	0
chr2_183073999_+	1	0	0	0
chr2_197339151_-	1	1	0	0
chr2_199838921_+	1	0	0	0
chr2_2003782_+	1	0	0	0
chr2_200501798_-	1	0	0	0
chr2_204629393_-	1	0	0	0
chr2_205925791_+	1	0	4	2
chr2_216869328_-	1	0	0	0
chr2_219718079_-	1	0	0	0
chr2_2230665_-	1	0	0	0
chr2_228308393_-	1	0	0	0
chr2_229338846_-	1	1	0	0
chr2_230539897_-	1	0	0	0
chr2_230642558_-	1	0	0	0
chr2_236952032_+	1	0	0	0
chr2_237670454_+	1	0	2	0
chr2_240298314_-	1	1	4	2
chr2_240622310_-	1	0	1	1
chr2_241551467_+	1	0	0	0
chr2_25372008_+	1	1	2	0
chr2_26188740_+	1	1	3	0
chr2_41816218_-	1	0	0	0
chr2_47830140_-	1	0	0	0
chr2_62058689_-	1	0	0	0
chr2_6336331_-	1	0	0	0
chr2_7092557_-	1	0	0	0
chr2_74247889_-	1	0	0	0
chr2_81359900_-	1	0	0	0
chr2_81469328_-	1	1	0	0
chr2_84907325_-	1	1	4	1
chr2_88827411_+	1	3	6	2
chr2_96720797_+	1	0	0	0
chr2_98800299_-	1	0	0	0
chr20_11015707_+	1	0	0	0
chr20_12350402_-	1	5	1	2
chr20_12825787_+	1	0	0	0
chr20_13145102_-	1	0	0	0
chr20_17113662_+	1	0	0	0
chr20_20444583_+	1	0	0	0
chr20_21348810_-	1	0	0	0
chr20_24566691_-	1	4	2	0
chr20_3115996_-	1	4	98	7
chr20_32153618_+	1	0	0	0
chr20_34851118_+	1	0	0	0
chr20_42868773_+	1	0	0	0
chr20_50834572_+	1	0	0	0
chr20_57045038_+	1	68	30	50
chr20_57661693_+	1	0	0	0
chr20_59143047_-	1	0	0	0
chr20_60675225_-	1	0	0	0
chr21_10347500_-	1	0	0	0
chr21_14986604_-	1	4	4	0
chr21_17839453_-	1	1	0	0
chr21_31406919_+	1	0	0	0
chr21_33100997_+	1	0	0	0
chr21_35837852_+	1	0	0	0
chr21_37179172_+	1	0	0	0
chr21_37388712_+	1	0	0	0
chr21_41280346_+	1	1	3	2
chr21_42022269_-	1	0	0	0
chr21_43755791_-	1	0	0	0
chr21_7260929_-	1	0	0	0
chr22_17698095_-	1	0	0	0
chr22_19397886_-	1	0	0	0
chr22_25367670_+	1	0	0	0
chr22_32823191_+	1	0	1	0
chr22_37645402_-	1	1	4	0
chr22_38287760_-	1	0	0	0
chr22_41446711_-	1	4	7	5
chr22_42169365_+	1	0	0	0
chr22_43790261_+	1	0	0	0
chr22_44326766_-	1	0	0	1
chr22_45345663_+	1	0	0	0
chr3_112148846_-	1	0	0	0
chr3_112873913_+	1	0	0	0
chr3_115888916_+	1	0	0	0
chr3_120290588_+	1	0	0	0
chr3_125556810_+	1	0	0	0
chr3_12796864_+	1	0	4	1
chr3_12796903_+	1	1	0	0
chr3_142440090_+	1	0	0	0
chr3_152197921_+	1	2	5	0
chr3_15341180_-	1	5	4	0
chr3_162325150_+	1	1	2	0
chr3_169947078_-	1	0	0	0
chr3_172723001_+	1	0	3	0
chr3_178817690_-	1	0	0	0
chr3_179747898_-	1	0	0	0
chr3_188217868_-	1	0	0	0
chr3_19009136_-	1	0	0	0
chr3_190435877_-	1	0	0	1
chr3_191636567_-	1	0	0	0
chr3_195569546_-	1	0	0	0
chr3_197881390_-	1	0	0	0
chr3_22354838_-	1	0	0	0
chr3_24957408_+	1	0	0	0
chr3_25833610_+	1	0	0	0
chr3_37417865_+	1	0	0	0
chr3_38616569_+	1	0	0	0
chr3_4079308_-	1	0	0	0
chr3_41929194_+	1	0	0	0
chr3_43883896_-	1	0	0	0
chr3_47888220_+	1	0	1	0
chr3_47962154_+	1	0	1	0
chr3_48681690_-	1	1	0	0
chr3_48917996_+	1	0	0	0
chr3_49898602_+	1	0	0	1
chr3_63421905_-	1	0	0	0
chr3_66958296_-	1	0	0	0
chr3_72589650_+	1	0	0	0
chr4_1076325_-	1	1	2	0
chr4_113139359_-	1	0	0	0
chr4_124171659_-	1	0	0	0
chr4_142140116_+	1	0	0	0
chr4_145566449_+	1	1	0	1
chr4_146579907_+	1	0	0	0
chr4_157826790_+	1	0	0	0
chr4_165799666_-	1	0	7	2
chr4_171333599_-	1	0	0	0
chr4_171733995_-	1	0	0	0
chr4_180915328_-	1	0	0	0
chr4_181494574_+	1	0	0	0
chr4_2309078_+	1	0	0	0
chr4_3318448_-	1	0	0	0
chr4_40196962_+	1	0	0	0
chr4_49202571_+	1	0	0	0
chr4_55132787_+	1	0	0	0
chr4_75272795_-	1	0	0	0
chr4_8218734_-	1	1	1	1
chr4_85241406_-	1	0	0	0
chr4_8842882_+	1	0	0	0
chr4_91688630_-	1	0	0	0
chr5_104406701_-	1	0	0	0
chr5_1062421_+	1	0	0	0
chr5_112859921_-	1	0	0	0
chr5_115024250_+	1	0	0	0
chr5_12580890_-	1	0	0	0
chr5_129404565_-	1	0	0	0
chr5_132399766_-	1	2	2	0
chr5_134706994_-	1	0	0	0
chr5_135449692_+	1	0	1	2
chr5_139966552_-	1	0	0	0
chr5_147346189_-	1	0	0	0
chr5_156646609_+	1	0	0	0
chr5_157111664_-	1	0	0	0
chr5_159731284_-	1	0	0	0
chr5_160245415_-	1	0	0	0
chr5_160361800_+	1	0	0	0
chr5_17361966_-	1	0	0	0
chr5_176188584_+	1	0	0	0
chr5_177398543_+	1	0	0	0
chr5_178959758_-	1	0	0	0
chr5_23421521_+	1	0	0	0
chr5_29231447_-	1	0	0	0
chr5_32531083_-	1	0	0	0
chr5_34910808_+	1	0	0	0
chr5_40578682_-	1	0	0	0
chr5_45232898_-	1	0	0	1
chr5_5190713_-	1	10	90	1
chr5_52929140_-	1	0	0	0
chr5_56265463_+	1	0	0	0
chr5_64330764_+	1	0	0	0
chr5_659810_+	1	0	0	0
chr5_83465608_-	1	0	0	0
chr5_84320520_+	1	0	0	0
chr5_93479283_-	1	0	0	0
chr5_9377126_+	1	0	0	0
chr5_97301994_+	1	0	0	0
chr6_105968823_+	1	0	0	0
chr6_107789269_+	1	0	0	0
chr6_113481505_-	1	0	0	0
chr6_113804916_-	1	0	0	0
chr6_127888903_-	1	1	11	0
chr6_12997059_-	1	0	0	0
chr6_132186741_-	1	0	7	1
chr6_136331560_-	1	0	0	0
chr6_137104923_-	1	0	0	0
chr6_137495903_-	1	0	0	0
chr6_14141781_+	1	0	1	0
chr6_144217836_+	1	0	1	0
chr6_152501753_-	1	0	0	0
chr6_155787833_-	1	0	0	0
chr6_159525793_-	1	0	0	0
chr6_168551075_+	1	0	0	0
chr6_178553_+	1	0	0	0
chr6_20548492_-	1	0	0	0
chr6_21360316_-	1	3	4	1
chr6_23171390_-	1	0	0	0
chr6_23542471_-	1	0	0	0
chr6_27146402_+	1	0	0	0
chr6_44155878_+	1	0	0	0
chr6_57961380_+	1	0	0	0
chr6_85635659_+	1	0	0	0
chr6_87543471_-	1	0	0	0
chr6_95516602_+	1	0	0	0
chr6_99127620_-	1	0	0	0
chr7_101854545_-	1	0	0	0
chr7_114382297_-	1	1	0	0
chr7_122693257_-	1	0	0	0
chr7_123557940_-	1	0	0	0
chr7_134185241_+	1	0	0	0
chr7_134616759_+	1	0	0	0
chr7_135099826_-	1	0	0	0
chr7_142721246_-	1	0	0	0
chr7_150772132_-	1	1	79	0
chr7_152729784_-	1	0	0	0
chr7_1943070_-	1	0	0	0
chr7_21782740_-	1	0	0	0
chr7_21901109_+	1	0	0	0
chr7_5199785_+	1	0	0	0
chr7_55149414_-	1	0	0	0
chr7_55505508_+	1	0	0	0
chr7_564289_+	1	1	0	0
chr7_5643521_+	1	0	0	0
chr7_56684343_+	1	0	0	0
chr7_68191041_+	1	0	0	0
chr7_73882886_-	1	0	0	0
chr7_7592238_-	1	0	0	0
chr7_915392_+	1	0	0	0
chr7_99630620_+	1	1	0	0
chr7_99852041_+	1	0	0	0
chr8_100906997_+	1	0	0	0
chr8_101403004_-	1	0	0	0
chr8_102977067_+	1	0	3	0
chr8_103938994_-	1	0	1	0
chr8_103939007_-	1	1	3	0
chr8_109683819_+	1	0	0	0
chr8_112546728_+	1	0	0	0
chr8_11649321_-	1	0	0	0
chr8_121214512_+	1	0	0	0
chr8_135778749_-	1	0	0	0
chr8_135811171_-	1	0	0	0
chr8_136064312_+	1	0	0	0
chr8_136218299_-	1	1	0	0
chr8_136218302_-	1	2	0	1
chr8_142938670_-	1	0	1	0
chr8_15923016_-	1	0	0	0
chr8_19706462_+	1	0	0	0
chr8_2569501_-	1	0	0	0
chr8_29253223_+	1	0	0	0
chr8_30698578_+	1	2	0	0
chr8_31188324_+	1	0	0	0
chr8_51456450_-	1	0	1	0
chr8_53576938_-	1	0	0	0
chr8_53621207_-	1	0	0	0
chr8_5402778_-	1	0	0	0
chr8_55311510_+	1	1	0	0
chr8_58934268_+	1	5	31	9
chr8_64766845_+	1	0	1	0
chr8_66948849_-	1	0	0	0
chr8_70417976_-	1	0	0	0
chr8_79783134_+	1	0	0	0
chr8_83069679_+	1	2	6	0
chr8_87304995_-	1	0	1	0
chr8_8846773_-	1	0	0	0
chr9_100597251_+	1	0	0	0
chr9_115208468_+	1	0	0	0
chr9_121269387_+	1	0	0	0
chr9_124025300_-	1	0	0	0
chr9_126325778_+	1	1	1	1
chr9_133940719_+	1	0	0	0
chr9_135129911_-	1	0	0	0
chr9_135606512_-	1	0	0	0
chr9_135908090_+	1	0	0	0
chr9_135935039_-	1	0	0	0
chr9_15699509_-	1	0	0	0
chr9_28212416_+	1	0	0	0
chr9_28509667_+	1	0	0	0
chr9_33280124_-	1	0	0	0
chr9_34269016_-	1	0	0	0
chr9_5614478_-	1	0	0	0
chr9_7148424_-	1	0	0	0
chr9_754892_-	1	0	0	0
chr9_78688968_-	1	0	1	0
chr9_83149129_+	1	0	0	0
chr9_84043261_-	1	0	0	0
chr9_94606999_-	1	0	0	0
chrX_111769838_-	1	0	0	0
chrX_116741139_-	1	0	1	0
chrX_118180550_+	1	0	9	1
chrX_128061083_+	1	0	0	0
chrX_153953217_+	1	0	0	2
chrX_155951308_+	1	0	0	0
chrX_54531795_+	1	0	0	0
chrX_6636968_-	1	0	0	0
chrX_76172943_+	1	2	0	0
chrX_93102931_-	1	0	0	0
chrY_11317972_+	1	0	0	0
chrY_11704001_+	1	0	0	0
chr22_43846681_-	0	61	35	0
chr11_44737060_+	0	48	42	1
chr16_78059162_+	0	43	14	0
chr8_18618760_-	0	37	12	25
chr9_4720573_+	0	32	32	0
chr15_59293764_+	0	28	88	6
chr10_96059210_-	0	27	19	2
chr14_39441468_-	0	25	48	39
chr4_6195719_-	0	25	53	51
chr3_69224719_+	0	23	0	2
chr2_156400580_+	0	22	2	51
chr20_25309635_+	0	21	65	11
chr11_48107790_-	0	20	0	0
chr6_166149110_+	0	20	0	0
chr3_116026968_-	0	19	19	5
chr16_57676820_-	0	17	50	0
chr21_29555112_+	0	17	21	0
chr2_77334626_+	0	16	2	0
chr19_44690965_+	0	15	78	0
chr4_164064021_-	0	15	11	0
chr7_121704356_+	0	15	57	79
chr16_14485159_-	0	14	42	0
chr16_2532968_+	0	14	14	87
chr21_24152292_+	0	14	55	6
chr21_25636250_+	0	14	1	7
chr1_41740732_-	0	13	1	0
chr10_26448558_-	0	13	53	171
chr20_21948727_+	0	13	0	0
chr3_50519441_+	0	11	4	10
chr4_114233843_-	0	11	0	2
chr7_65476965_-	0	11	7	13
chr1_11268630_+	0	10	47	11
chr16_3164069_+	0	10	120	0
chr3_125058698_-	0	10	0	15
chr5_50322920_+	0	10	22	3
chr6_105604440_+	0	10	47	0
chr8_56575267_-	0	10	1	0
chr1_74415975_-	0	9	57	5
chr10_46537651_+	0	9	16	0
chr15_93756747_+	0	9	4	0
chr18_47659581_-	0	9	2	32
chr18_61326124_+	0	9	1	0
chr6_113891865_-	0	9	20	11
chr10_75419037_+	0	7	0	23
chr14_96619258_+	0	7	0	0
chr21_10004091_+	0	7	34	6
chr3_180598165_+	0	7	0	0
chr6_119043261_+	0	7	0	0
chr6_167546064_+	0	7	8	0
chr10_91471439_+	0	6	0	0
chr4_145971448_+	0	6	0	0
chr9_30155344_+	0	6	0	0
chr1_55693122_-	0	5	4	0
chr10_59982793_+	0	5	18	2
chr10_8313706_+	0	5	3	66
chr2_195336176_-	0	5	0	0
chr21_31644467_-	0	5	0	0
chr22_43576813_+	0	5	2	0
chr4_128802180_+	0	5	24	0
chr5_109940598_-	0	5	15	23
chr5_148880042_-	0	5	27	0
chr5_154391080_+	0	5	1	4
chr16_12646122_+	0	4	2	1
chr17_64494793_+	0	4	93	1
chr18_56473578_+	0	4	4	1
chr2_111675544_-	0	4	13	0
chr2_171114501_-	0	4	0	0
chr2_23958356_-	0	4	4	9
chr20_59353349_-	0	4	2	1
chr21_33185471_-	0	4	0	0
chr21_39350000_+	0	4	0	0
chr3_93470453_+	0	4	7	0
chr3_96610890_-	0	4	1	1
chrX_39801427_+	0	4	0	1
chr11_58276775_+	0	3	4	2
chr12_67264560_-	0	3	41	0
chr13_96717171_+	0	3	0	9
chr14_51997443_-	0	3	3	0
chr15_59849020_+	0	3	0	0
chr15_93030069_+	0	3	32	0
chr16_30376402_+	0	3	2	1
chr16_81893800_-	0	3	4	3
chr17_7688713_+	0	3	2	2
chr19_42051311_+	0	3	3	0
chr2_136728124_-	0	3	1	0
chr20_18988655_+	0	3	1	0
chr20_3116003_-	0	3	10	1
chr21_16989564_-	0	3	1	0
chr22_31618356_+	0	3	0	3
chr5_150118608_+	0	3	0	1
chr5_50831391_-	0	3	5	0
chr6_144119553_-	0	3	2	3
chr7_121869627_+	0	3	0	0
chr9_107052511_-	0	3	0	0
chrX_117236909_-	0	3	0	0
chrX_48476261_+	0	3	3	2
chr1_157680925_-	0	2	2	2
chr1_3497862_+	0	2	0	0
chr1_906880_-	0	2	0	0
chr10_76190601_+	0	2	8	0
chr11_123716107_-	0	2	0	0
chr11_36387007_-	0	2	0	0
chr11_6158419_+	0	2	0	1
chr12_72844137_+	0	2	0	0
chr13_20988773_-	0	2	3	0
chr13_53667504_+	0	2	0	0
chr13_57360980_-	0	2	0	0
chr14_56337084_-	0	2	0	0
chr16_73973494_+	0	2	0	0
chr16_76908578_+	0	2	3	0
chr17_77598101_+	0	2	3	0
chr17_79115526_-	0	2	1	0
chr18_47659601_-	0	2	0	0
chr2_170389406_+	0	2	1	0
chr2_195336203_-	0	2	0	1
chr2_205925805_+	0	2	3	0
chr2_232696944_+	0	2	0	0
chr2_240438898_-	0	2	22	0
chr2_76230732_+	0	2	2	0
chr20_41164001_-	0	2	5	1
chr20_56310247_-	0	2	1	0
chr21_33058014_-	0	2	3	0
chr22_43846702_-	0	2	0	0
chr3_104618460_-	0	2	0	11
chr3_119219672_-	0	2	3	0
chr3_191662401_+	0	2	0	0
chr3_52002567_-	0	2	0	0
chr4_152317635_+	0	2	0	0
chr5_10268933_-	0	2	2	0
chr5_130623394_-	0	2	0	0
chr5_137574307_+	0	2	0	0
chr5_35321034_-	0	2	0	0
chr5_62071951_-	0	2	1	0
chr5_84320470_+	0	2	3	1
chr6_22819078_+	0	2	0	0
chr7_90412628_-	0	2	0	0
chr7_92986513_-	0	2	2	0
chr8_135664448_-	0	2	1	0
chrX_96386273_-	0	2	0	0
chr1_101782428_-	0	1	0	0
chr1_107495008_+	0	1	0	0
chr1_107724263_-	0	1	3	0
chr1_107724274_+	0	1	0	0
chr1_110735714_+	0	1	0	0
chr1_143223625_-	0	1	0	0
chr1_153686021_-	0	1	3	0
chr1_157479053_-	0	1	0	0
chr1_157680895_-	0	1	0	0
chr1_165394900_-	0	1	0	0
chr1_16729396_+	0	1	0	0
chr1_16886922_-	0	1	0	0
chr1_173128544_-	0	1	13	2
chr1_176529008_-	0	1	0	0
chr1_183152640_-	0	1	0	0
chr1_191220098_-	0	1	0	0
chr1_19181355_-	0	1	0	0
chr1_19477592_+	0	1	1	0
chr1_22207893_-	0	1	0	0
chr1_225590084_+	0	1	0	0
chr1_22915954_+	0	1	0	0
chr1_237616882_-	0	1	0	0
chr1_239888478_+	0	1	0	0
chr1_242333160_-	0	1	0	0
chr1_242520608_+	0	1	0	0
chr1_245247594_-	0	1	0	3
chr1_245300671_-	0	1	0	0
chr1_245822067_-	0	1	0	0
chr1_25630438_+	0	1	0	0
chr1_30698739_-	0	1	0	0
chr1_31122769_+	0	1	0	0
chr1_32368846_-	0	1	0	0
chr1_34749172_-	0	1	0	0
chr1_41297101_-	0	1	0	0
chr1_41740682_-	0	1	0	0
chr1_42856661_-	0	1	0	0
chr1_46238451_+	0	1	0	0
chr1_52204354_-	0	1	0	1
chr1_52840920_+	0	1	0	0
chr1_61134292_-	0	1	0	0
chr1_66902162_+	0	1	0	0
chr1_75347730_-	0	1	0	0
chr1_85702393_-	0	1	0	0
chr1_94076818_-	0	1	0	0
chr10_115106054_+	0	1	0	0
chr10_116392088_+	0	1	0	0
chr10_125241078_-	0	1	0	0
chr10_126329032_+	0	1	0	0
chr10_130190150_-	0	1	0	0
chr10_132587387_+	0	1	0	0
chr10_132587418_+	0	1	0	0
chr10_132897583_+	0	1	0	0
chr10_133005685_+	0	1	0	0
chr10_13312675_+	0	1	0	0
chr10_13846816_-	0	1	0	0
chr10_16719391_-	0	1	0	0
chr10_26401431_+	0	1	1	0
chr10_30766179_+	0	1	0	0
chr10_34123867_+	0	1	0	0
chr10_38575447_+	0	1	0	0
chr10_38799061_-	0	1	0	0
chr10_4106610_+	0	1	0	0
chr10_447082_+	0	1	0	0
chr10_49119578_+	0	1	0	0
chr10_52435088_-	0	1	0	0
chr10_64308000_+	0	1	0	0
chr10_65833439_-	0	1	0	0
chr10_69185004_+	0	1	40	0
chr10_78794440_+	0	1	0	0
chr10_80191273_+	0	1	0	0
chr10_84229087_-	0	1	0	0
chr10_86296116_+	0	1	0	0
chr10_96059183_-	0	1	0	0
chr10_97066760_+	0	1	0	0
chr10_98090175_-	0	1	0	0
chr11_108614564_-	0	1	0	0
chr11_110462351_+	0	1	0	0
chr11_112656115_+	0	1	0	0
chr11_114407491_+	0	1	0	0
chr11_116540839_+	0	1	0	0
chr11_126570539_+	0	1	0	0
chr11_129748251_+	0	1	0	0
chr11_129899095_-	0	1	2	1
chr11_132229110_+	0	1	0	0
chr11_15497579_-	0	1	0	0
chr11_2866062_+	0	1	0	0
chr11_44489911_-	0	1	0	0
chr11_46374056_-	0	1	0	0
chr11_57572687_+	0	1	0	0
chr11_6390685_-	0	1	0	0
chr11_65868083_+	0	1	0	0
chr11_69531452_+	0	1	0	0
chr11_74836375_+	0	1	0	0
chr11_76601569_-	0	1	0	0
chr11_77118990_+	0	1	1	1
chr11_77798451_+	0	1	0	0
chr12_111226783_-	0	1	0	0
chr12_111515735_-	0	1	4	0
chr12_120756542_+	0	1	0	0
chr12_132435898_+	0	1	0	0
chr12_21237838_+	0	1	0	0
chr12_31815560_+	0	1	0	0
chr12_33034621_+	0	1	0	0
chr12_44194370_-	0	1	0	0
chr12_4830515_-	0	1	0	0
chr12_50529241_-	0	1	0	0
chr12_52655455_-	0	1	2	0
chr12_56231181_+	0	1	0	0
chr12_70261554_+	0	1	0	0
chr12_71707486_+	0	1	0	0
chr12_76360398_-	0	1	1	0
chr12_86646727_-	0	1	0	0
chr12_92280522_+	0	1	0	0
chr12_96060355_-	0	1	0	0
chr13_102579117_+	0	1	0	0
chr13_18729938_-	0	1	0	0
chr13_20468876_+	0	1	0	0
chr13_20988693_-	0	1	0	0
chr13_23436237_-	0	1	0	0
chr13_25115212_+	0	1	0	0
chr13_31888988_-	0	1	0	0
chr13_40095437_-	0	1	0	0
chr13_49821830_+	0	1	0	0
chr13_50706740_+	0	1	0	0
chr13_51997917_+	0	1	0	0
chr13_54660594_-	0	1	0	0
chr13_54675770_+	0	1	0	0
chr13_80836483_-	0	1	0	0
chr13_91178798_-	0	1	0	0
chr14_102307195_+	0	1	0	0
chr14_32575749_+	0	1	0	0
chr14_36350954_+	0	1	0	0
chr14_53148913_-	0	1	23	0
chr14_53216900_-	0	1	0	0
chr14_54526050_-	0	1	0	0
chr14_61380169_+	0	1	0	0
chr14_69869442_-	0	1	0	0
chr14_75979380_+	0	1	0	0
chr14_90397699_-	0	1	1	0
chr15_21063724_-	0	1	0	0
chr15_25687986_+	0	1	0	0
chr15_27067462_+	0	1	0	0
chr15_27351572_-	0	1	0	0
chr15_31079575_+	0	1	0	0
chr15_37605158_+	0	1	0	0
chr15_44718690_+	0	1	4	0
chr15_58474497_-	0	1	0	0
chr15_61103243_-	0	1	0	0
chr15_77813404_+	0	1	1	0
chr15_79982883_-	0	1	0	0
chr15_88417884_-	0	1	2	0
chr15_89328664_+	0	1	0	0
chr15_90230540_-	0	1	0	0
chr15_90519265_+	0	1	0	0
chr15_90973713_+	0	1	0	0
chr16_15826379_+	0	1	0	0
chr16_1892492_-	0	1	0	0
chr16_1892530_-	0	1	0	0
chr16_23842367_-	0	1	0	0
chr16_27012095_-	0	1	1	1
chr16_30423885_+	0	1	0	0
chr16_48254692_-	0	1	0	0
chr16_48357199_-	0	1	0	0
chr16_56247121_+	0	1	0	0
chr16_72901162_-	0	1	0	0
chr16_76908613_+	0	1	0	0
chr16_85851304_-	0	1	0	0
chr16_89627463_+	0	1	0	0
chr17_21291978_-	0	1	1	0
chr17_2387289_-	0	1	0	0
chr17_29660993_-	0	1	0	0
chr17_3009377_-	0	1	0	0
chr17_32690194_-	0	1	0	0
chr17_34057441_-	0	1	0	1
chr17_48503930_-	0	1	0	0
chr17_52665693_+	0	1	0	0
chr17_54691729_+	0	1	0	0
chr17_5795782_+	0	1	0	0
chr17_63988616_+	0	1	0	0
chr17_75908238_-	0	1	0	0
chr17_81463139_+	0	1	0	0
chr18_21597394_-	0	1	0	0
chr18_2360687_+	0	1	0	0
chr18_23858584_+	0	1	0	0
chr18_39835742_+	0	1	27	0
chr18_41365888_-	0	1	0	0
chr18_55651759_-	0	1	0	0
chr18_63417150_+	0	1	0	0
chr18_65794219_+	0	1	0	0
chr18_71807670_+	0	1	0	0
chr18_74429448_-	0	1	0	0
chr19_16366718_+	0	1	0	0
chr19_16889740_-	0	1	3	0
chr19_33405877_+	0	1	0	0
chr19_33995117_+	0	1	0	0
chr19_35854791_+	0	1	0	0
chr19_38663493_-	0	1	0	0
chr19_42274610_-	0	1	0	0
chr19_43229770_-	0	1	0	0
chr19_53761904_+	0	1	0	0
chr19_55273918_-	0	1	0	0
chr19_6378629_-	0	1	3	0
chr2_113712295_-	0	1	0	0
chr2_128526181_-	0	1	0	0
chr2_129738235_+	0	1	0	0
chr2_131105110_+	0	1	0	0
chr2_134815466_+	0	1	0	0
chr2_142903699_-	0	1	1	0
chr2_143509907_+	0	1	0	0
chr2_149252712_-	0	1	0	0
chr2_162042727_+	0	1	3	0
chr2_164347915_-	0	1	0	0
chr2_174729647_+	0	1	0	0
chr2_180059820_+	0	1	1	0
chr2_194982948_+	0	1	0	0
chr2_196292884_+	0	1	0	0
chr2_203212034_-	0	1	0	0
chr2_205975817_+	0	1	1	0
chr2_215310230_+	0	1	0	0
chr2_218789493_+	0	1	0	0
chr2_22649071_+	0	1	0	0
chr2_227950159_-	0	1	0	0
chr2_240298271_-	0	1	0	0
chr2_29688211_+	0	1	0	0
chr2_33349339_+	0	1	0	0
chr2_61629556_-	0	1	0	0
chr2_87561324_+	0	1	0	0
chr2_89818018_-	0	1	0	0
chr2_90391307_-	0	1	0	0
chr20_10471841_-	0	1	0	0
chr20_17992139_-	0	1	0	0
chr20_18023312_-	0	1	1	0
chr20_31059805_-	0	1	0	0
chr20_36444294_+	0	1	0	0
chr20_36762913_-	0	1	0	0
chr20_40245148_-	0	1	0	0
chr20_45552277_-	0	1	0	0
chr20_46202696_+	0	1	0	0
chr20_47713983_-	0	1	0	0
chr20_47714020_-	0	1	1	0
chr20_59386011_-	0	1	0	0
chr20_60266965_+	0	1	1	0
chr20_60280606_-	0	1	0	0
chr20_62578703_+	0	1	0	0
chr21_10682267_-	0	1	0	0
chr21_10683990_-	0	1	0	0
chr21_10736077_+	0	1	0	0
chr21_21419434_-	0	1	0	0
chr21_23470848_-	0	1	0	0
chr21_28505456_-	0	1	18	0
chr21_29310633_+	0	1	0	0
chr21_31643805_+	0	1	0	0
chr21_32049759_-	0	1	0	0
chr21_32726780_+	0	1	0	0
chr21_32794912_-	0	1	0	0
chr21_37282811_-	0	1	0	0
chr21_39742499_-	0	1	0	0
chr21_9086487_+	0	1	1	1
chr21_9296681_+	0	1	0	0
chr22_22124559_-	0	1	0	0
chr22_23834950_-	0	1	0	0
chr22_24031842_-	0	1	0	0
chr22_31175357_-	0	1	0	0
chr22_35371976_+	0	1	1	0
chr22_35444513_-	0	1	0	0
chr22_37823527_-	0	1	2	0
chr22_42845373_+	0	1	0	0
chr22_43980719_+	0	1	0	0
chr22_44326696_-	0	1	0	0
chr22_44984160_+	0	1	0	0
chr22_45200509_+	0	1	0	0
chr22_47238032_-	0	1	2	0
chr22_48059580_-	0	1	0	0
chr3_100469388_+	0	1	0	0
chr3_101571552_+	0	1	0	0
chr3_115744886_+	0	1	0	1
chr3_120816285_-	0	1	0	0
chr3_124115462_+	0	1	0	0
chr3_124731775_+	0	1	0	0
chr3_126502630_-	0	1	0	0
chr3_127455592_-	0	1	0	0
chr3_128146272_-	0	1	0	0
chr3_131355555_+	0	1	1	0
chr3_133391689_-	0	1	0	0
chr3_155782989_-	0	1	0	0
chr3_161254436_-	0	1	0	0
chr3_164912788_-	0	1	0	0
chr3_17747186_-	0	1	0	0
chr3_179056669_+	0	1	1	0
chr3_184767498_-	0	1	1	0
chr3_188139417_+	0	1	0	0
chr3_196566812_-	0	1	0	0
chr3_198049807_-	0	1	0	0
chr3_2485886_+	0	1	0	0
chr3_29927702_-	0	1	0	0
chr3_36436256_-	0	1	0	0
chr3_4440861_-	0	1	0	0
chr3_46463673_+	0	1	0	0
chr3_49419821_-	0	1	0	0
chr3_55497252_-	0	1	0	0
chr3_56285540_-	0	1	0	0
chr3_63789856_-	0	1	0	0
chr3_91110224_-	0	1	0	0
chr3_9815477_-	0	1	0	0
chr4_159185098_+	0	1	6	0
chr4_176208104_-	0	1	22	16
chr4_18785608_+	0	1	0	0
chr4_188615747_-	0	1	0	0
chr4_31078445_-	0	1	0	0
chr4_31259500_-	0	1	0	1
chr4_39208829_+	0	1	0	0
chr4_52031355_-	0	1	8	0
chr4_6353257_+	0	1	0	0
chr4_72929745_-	0	1	0	0
chr4_7755269_-	0	1	0	0
chr4_77848626_+	0	1	0	0
chr4_80268123_+	0	1	0	0
chr4_8884087_+	0	1	0	0
chr4_92432741_-	0	1	0	0
chr4_92885201_-	0	1	0	0
chr5_102635151_+	0	1	0	0
chr5_109940600_-	0	1	2	2
chr5_112183202_+	0	1	0	0
chr5_12564656_-	0	1	0	0
chr5_141528129_-	0	1	0	0
chr5_154391123_-	0	1	0	0
chr5_154391101_+	0	1	3	0
chr5_160228284_+	0	1	0	0
chr5_168708994_-	0	1	0	0
chr5_171619152_+	0	1	0	0
chr5_173414621_-	0	1	0	0
chr5_1819242_+	0	1	0	0
chr5_21068182_+	0	1	0	0
chr5_26194384_-	0	1	0	0
chr5_32508666_+	0	1	0	0
chr5_45024586_-	0	1	0	0
chr5_45980244_-	0	1	0	0
chr5_4613133_-	0	1	3	0
chr5_50525985_+	0	1	0	0
chr5_51494153_-	0	1	0	0
chr5_5190624_-	0	1	4	0
chr5_95690075_-	0	1	0	0
chr5_97649503_-	0	1	0	0
chr6_102973362_-	0	1	0	0
chr6_10530241_+	0	1	0	0
chr6_10732917_-	0	1	0	0
chr6_128469333_+	0	1	0	0
chr6_142955259_+	0	1	0	0
chr6_143450564_-	0	1	0	0
chr6_160059181_-	0	1	0	0
chr6_161659522_-	0	1	0	0
chr6_167402367_-	0	1	1	0
chr6_21500892_+	0	1	0	0
chr6_25478119_+	0	1	0	0
chr6_28633491_-	0	1	0	0
chr6_35271789_+	0	1	0	0
chr6_40378912_+	0	1	1	0
chr6_4091000_+	0	1	0	0
chr6_6317895_-	0	1	0	0
chr6_65367667_-	0	1	2	0
chr6_6615612_+	0	1	0	0
chr6_77280525_+	0	1	0	0
chr6_88528280_+	0	1	0	0
chr6_88574427_-	0	1	0	0
chr6_91532089_-	0	1	0	0
chr7_100775495_+	0	1	0	0
chr7_100858440_+	0	1	0	0
chr7_115310564_+	0	1	0	0
chr7_127693957_-	0	1	0	0
chr7_136763326_+	0	1	0	0
chr7_1499078_-	0	1	0	0
chr7_151859662_+	0	1	0	0
chr7_153500358_-	0	1	0	0
chr7_158343808_-	0	1	0	0
chr7_17022484_+	0	1	0	0
chr7_30656608_-	0	1	0	0
chr7_45359962_+	0	1	0	0
chr7_45685062_-	0	1	0	0
chr7_5183481_+	0	1	0	0
chr7_55483152_+	0	1	0	1
chr7_56539115_-	0	1	0	0
chr7_57384047_+	0	1	0	0
chr7_62755460_+	0	1	0	0
chr7_67126116_+	0	1	0	0
chr7_95899242_-	0	1	3	0
chr8_116729608_-	0	1	0	0
chr8_127520468_-	0	1	0	0
chr8_128379388_-	0	1	0	0
chr8_132414440_+	0	1	0	0
chr8_139788590_+	0	1	1	0
chr8_140156216_-	0	1	0	0
chr8_141229381_+	0	1	0	0
chr8_23416293_-	0	1	0	0
chr8_25187993_-	0	1	0	0
chr8_48332519_+	0	1	0	0
chr8_55311493_+	0	1	2	0
chr8_58560691_+	0	1	0	0
chr8_6935674_-	0	1	0	0
chr8_80003537_+	0	1	0	0
chr8_80802796_-	0	1	1	0
chr8_9169484_-	0	1	0	0
chr9_102216816_+	0	1	0	0
chr9_11313541_-	0	1	0	0
chr9_113427158_-	0	1	0	0
chr9_125107624_+	0	1	0	0
chr9_125304071_-	0	1	0	0
chr9_127567681_+	0	1	0	0
chr9_1280316_-	0	1	0	0
chr9_129343596_-	0	1	0	0
chr9_129343640_-	0	1	0	0
chr9_130460862_+	0	1	0	0
chr9_134624749_+	0	1	0	0
chr9_137448391_+	0	1	0	0
chr9_17629678_+	0	1	0	0
chr9_19201108_-	0	1	0	0
chr9_35199347_+	0	1	0	0
chr9_68735742_-	0	1	0	0
chr9_70038342_+	0	1	0	0
chr9_78491583_+	0	1	0	0
chr9_79629815_-	0	1	0	0
chr9_89764457_+	0	1	0	0
chr9_97811452_+	0	1	0	0
chrX_100975740_+	0	1	0	0
chrX_107781078_-	0	1	0	0
chrX_115560859_-	0	1	0	0
chrX_118474184_-	0	1	0	0
chrX_125568777_+	0	1	0	0
chrX_1263665_-	0	1	0	0
chrX_147913674_-	0	1	1	0
chrX_153883567_+	0	1	0	0
chrX_16912635_-	0	1	0	0
chrX_23871441_+	0	1	0	0
chrX_29354845_-	0	1	0	0
chrX_4256858_+	0	1	0	0
chrX_64206896_-	0	1	0	0
chrX_64988617_-	0	1	0	0
chrX_73529283_-	0	1	1	0
chrX_7902745_-	0	1	0	0
chrX_86945194_-	0	1	0	0
chrX_96603271_+	0	1	0	0
chrY_10786442_+	0	1	0	0
chrY_11550431_+	0	1	0	0
chrY_2857415_+	0	1	0	0
chrY_7899673_+	0	1	0	0
chrY_8237203_-	0	1	0	0
chr7_69607989_+	0	0	108	0
chr14_23960933_+	0	0	77	0
chr16_20784222_-	0	0	67	0
chr18_45983785_+	0	0	56	30
chr6_144149966_+	0	0	47	0
chr2_3434559_+	0	0	46	0
chr14_52850960_+	0	0	42	49
chr3_185964365_-	0	0	38	0
chr8_65837767_+	0	0	34	7
chr1_42777916_+	0	0	32	0
chr18_9674108_+	0	0	27	0
chr15_30880225_+	0	0	22	0
chr6_82400261_-	0	0	22	0
chr4_11409324_-	0	0	21	0
chr4_137151583_-	0	0	21	0
chr5_153500791_+	0	0	17	0
chrY_11494913_+	0	0	16	0
chr12_23830088_+	0	0	15	20
chr8_36936903_+	0	0	12	0
chr9_119063731_+	0	0	12	0
chrX_93912501_-	0	0	12	0
chr6_110799375_-	0	0	11	0
chr1_11367761_+	0	0	10	0
chr10_60854107_+	0	0	10	0
chr11_46349809_-	0	0	9	0
chr17_21932427_+	0	0	8	11
chr2_48779504_+	0	0	7	0
chr20_23852236_-	0	0	7	10
chr21_24152306_+	0	0	7	0
chr1_103223368_+	0	0	6	0
chr10_57565341_-	0	0	6	4
chr10_96230891_+	0	0	6	1
chr3_131330643_-	0	0	6	5
chr7_36708495_-	0	0	6	0
chr8_113733704_+	0	0	6	3
chr8_66678864_+	0	0	6	2
chr14_47006608_-	0	0	5	0
chr19_28058137_-	0	0	5	2
chr2_148085220_+	0	0	5	0
chr5_100905813_+	0	0	5	0
chr7_150772073_-	0	0	5	0
chr1_211832768_-	0	0	4	19
chr12_23830100_+	0	0	4	0
chr12_52049505_-	0	0	4	0
chr17_64494801_+	0	0	4	0
chr2_13908726_-	0	0	4	1
chr2_240438907_-	0	0	4	0
chr3_44937836_-	0	0	4	0
chr4_54185745_+	0	0	4	0
chr7_151019407_+	0	0	4	0
chrX_155951346_-	0	0	4	0
chr1_143265460_+	0	0	3	0
chr1_2037460_+	0	0	3	0
chr1_82163603_-	0	0	3	0
chr12_40387795_+	0	0	3	0
chr15_65280815_+	0	0	3	0
chr15_90320078_+	0	0	3	0
chr16_3164113_+	0	0	3	0
chr17_3492757_+	0	0	3	0
chr21_25571066_-	0	0	3	0
chr3_90445196_-	0	0	3	0
chr3_99972590_-	0	0	3	0
chr5_10268897_-	0	0	3	0
chr6_161425984_+	0	0	3	0
chr6_84716437_-	0	0	3	0
chr7_69608008_+	0	0	3	0
chr8_60423517_-	0	0	3	0
chrY_11746646_+	0	0	3	0
chr1_1163401_-	0	0	2	0
chr1_121434770_-	0	0	2	0
chr1_125183245_-	0	0	2	0
chr10_132516633_-	0	0	2	0
chr10_37285473_+	0	0	2	0
chr10_59982805_+	0	0	2	0
chr10_61037373_-	0	0	2	0
chr11_15702384_+	0	0	2	0
chr12_115342365_-	0	0	2	0
chr12_5232677_+	0	0	2	0
chr13_28850428_+	0	0	2	0
chr15_93684988_-	0	0	2	0
chr16_85637278_-	0	0	2	0
chr17_46025103_-	0	0	2	0
chr17_81447734_+	0	0	2	0
chr18_21436785_+	0	0	2	0
chr18_31449403_-	0	0	2	1
chr19_14057040_+	0	0	2	0
chr19_1881556_+	0	0	2	0
chr2_48649500_-	0	0	2	0
chr2_74369284_-	0	0	2	0
chr2_9652283_-	0	0	2	0
chr20_23481622_+	0	0	2	0
chr20_38707223_-	0	0	2	0
chr21_9324376_+	0	0	2	0
chr3_128559324_+	0	0	2	1
chr3_172722986_+	0	0	2	0
chr3_186788644_+	0	0	2	0
chr4_144162567_+	0	0	2	0
chr4_147195441_+	0	0	2	0
chr4_93807114_+	0	0	2	0
chr5_153500803_+	0	0	2	0
chr5_179730113_+	0	0	2	0
chr5_5190588_-	0	0	2	0
chr6_25812104_+	0	0	2	0
chr7_114382307_-	0	0	2	0
chr7_124599827_+	0	0	2	0
chr7_9621102_-	0	0	2	0
chr9_13311847_+	0	0	2	0
chrX_38870516_+	0	0	2	1
chr1_102777238_+	0	0	1	0
chr1_103204356_+	0	0	1	0
chr1_106238821_-	0	0	1	0
chr1_109539603_-	0	0	1	0
chr1_111217245_+	0	0	1	0
chr1_11654734_-	0	0	1	0
chr1_117253076_+	0	0	1	0
chr1_118439700_+	0	0	1	0
chr1_147154988_+	0	0	1	0
chr1_14731287_-	0	0	1	0
chr1_153446687_+	0	0	1	0
chr1_155261921_+	0	0	1	0
chr1_160095811_+	0	0	1	0
chr1_16282856_-	0	0	1	0
chr1_162947169_+	0	0	1	0
chr1_165647776_+	0	0	1	0
chr1_165778759_+	0	0	1	0
chr1_167222173_-	0	0	1	0
chr1_171847973_+	0	0	1	0
chr1_176435042_+	0	0	1	0
chr1_187091052_+	0	0	1	0
chr1_195360368_-	0	0	1	0
chr1_200908676_-	0	0	1	0
chr1_207645845_-	0	0	1	0
chr1_210690257_+	0	0	1	0
chr1_212149502_+	0	0	1	0
chr1_214099491_-	0	0	1	0
chr1_21493706_-	0	0	1	0
chr1_219097352_+	0	0	1	0
chr1_219675594_-	0	0	1	0
chr1_220839837_-	0	0	1	0
chr1_221844760_-	0	0	1	0
chr1_224606470_-	0	0	1	0
chr1_224619735_+	0	0	1	0
chr1_229262885_+	0	0	1	0
chr1_23100193_+	0	0	1	0
chr1_237907351_+	0	0	1	0
chr1_241708100_+	0	0	1	0
chr1_245247610_-	0	0	1	0
chr1_26283006_-	0	0	1	0
chr1_26288205_+	0	0	1	0
chr1_28507733_+	0	0	1	0
chr1_32250330_-	0	0	1	0
chr1_38955028_-	0	0	1	0
chr1_43332880_+	0	0	1	0
chr1_47982080_-	0	0	1	0
chr1_49510037_-	0	0	1	0
chr1_51364793_-	0	0	1	0
chr1_51839228_+	0	0	1	0
chr1_53033468_+	0	0	1	0
chr1_55784978_-	0	0	1	0
chr1_56478415_+	0	0	1	0
chr1_59969300_-	0	0	1	0
chr1_6093918_-	0	0	1	0
chr1_63668444_+	0	0	1	0
chr1_66759187_-	0	0	1	0
chr1_7075547_+	0	0	1	0
chr1_77442898_-	0	0	1	0
chr1_78885276_-	0	0	1	0
chr1_80722277_-	0	0	1	0
chr1_84874384_+	0	0	1	0
chr1_93263950_-	0	0	1	0
chr1_9809243_+	0	0	1	0
chr1_9932546_-	0	0	1	0
chr10_101275166_-	0	0	1	0
chr10_103461626_+	0	0	1	0
chr10_106939843_+	0	0	1	0
chr10_113092488_-	0	0	1	0
chr10_115301296_-	0	0	1	0
chr10_12208830_+	0	0	1	0
chr10_123362065_+	0	0	1	0
chr10_129110795_+	0	0	1	0
chr10_132364428_+	0	0	1	0
chr10_13739995_+	0	0	1	0
chr10_13846789_-	0	0	1	0
chr10_15662537_+	0	0	1	0
chr10_17812151_-	0	0	1	0
chr10_18788608_+	0	0	1	0
chr10_33150285_+	0	0	1	0
chr10_37285604_+	0	0	1	0
chr10_37874851_+	0	0	1	0
chr10_38517413_+	0	0	1	0
chr10_38795258_-	0	0	1	0
chr10_38874213_+	0	0	1	0
chr10_38882234_-	0	0	1	0
chr10_41852709_-	0	0	1	1
chr10_41903398_-	0	0	1	0
chr10_42102978_+	0	0	1	0
chr10_44964594_+	0	0	1	0
chr10_4925692_+	0	0	1	0
chr10_50448574_-	0	0	1	0
chr10_52819262_-	0	0	1	0
chr10_53495289_-	0	0	1	0
chr10_61987238_+	0	0	1	0
chr10_66495809_+	0	0	1	0
chr10_68614569_+	0	0	1	0
chr10_70420359_-	0	0	1	0
chr10_75421942_-	0	0	1	0
chr10_78302110_-	0	0	1	0
chr10_91260669_-	0	0	1	0
chr11_1064935_-	0	0	1	0
chr11_120795002_-	0	0	1	0
chr11_123051847_+	0	0	1	0
chr11_125807239_+	0	0	1	0
chr11_129316355_+	0	0	1	0
chr11_1393843_-	0	0	1	0
chr11_15448507_-	0	0	1	0
chr11_1585259_+	0	0	1	0
chr11_16513656_+	0	0	1	0
chr11_30041332_-	0	0	1	0
chr11_30863945_+	0	0	1	0
chr11_33881131_-	0	0	1	0
chr11_35997535_+	0	0	1	0
chr11_46349793_-	0	0	1	0
chr11_47904442_-	0	0	1	0
chr11_61194010_-	0	0	1	0
chr11_61461213_+	0	0	1	0
chr11_66354334_-	0	0	1	0
chr11_92095433_-	0	0	1	0
chr11_9293746_-	0	0	1	0
chr12_107600333_-	0	0	1	0
chr12_110435489_-	0	0	1	0
chr12_111083291_-	0	0	1	0
chr12_113410582_-	0	0	1	0
chr12_117452996_+	0	0	1	0
chr12_120563115_+	0	0	1	0
chr12_123948472_+	0	0	1	0
chr12_125116653_-	0	0	1	0
chr12_12873352_-	0	0	1	0
chr12_130189798_-	0	0	1	0
chr12_131853327_+	0	0	1	0
chr12_132662871_-	0	0	1	0
chr12_21405984_-	0	0	1	0
chr12_21714144_-	0	0	1	0
chr12_26204235_-	0	0	1	1
chr12_30160769_-	0	0	1	0
chr12_34178445_-	0	0	1	0
chr12_40982863_-	0	0	1	0
chr12_48456529_+	0	0	1	0
chr12_50102741_+	0	0	1	0
chr12_50133025_-	0	0	1	0
chr12_57260576_-	0	0	1	0
chr12_64378747_-	0	0	1	0
chr12_64634148_-	0	0	1	0
chr12_67173373_-	0	0	1	0
chr12_73665737_+	0	0	1	0
chr12_90359230_-	0	0	1	0
chr12_93548427_+	0	0	1	0
chr12_96108497_-	0	0	1	0
chr13_107887096_-	0	0	1	0
chr13_19730817_-	0	0	1	0
chr13_25099145_+	0	0	1	0
chr13_25141171_+	0	0	1	0
chr13_25199593_-	0	0	1	0
chr13_41501719_-	0	0	1	0
chr13_45736283_-	0	0	1	0
chr13_47170560_-	0	0	1	0
chr13_50776612_-	0	0	1	0
chr13_53257345_-	0	0	1	0
chr13_63444831_+	0	0	1	0
chr13_64076082_-	0	0	1	0
chr13_79120195_-	0	0	1	0
chr13_83779521_+	0	0	1	0
chr13_84249676_-	0	0	1	0
chr13_87328142_+	0	0	1	0
chr13_87568473_-	0	0	1	0
chr13_89920524_+	0	0	1	0
chr13_90307345_-	0	0	1	0
chr13_92591575_+	0	0	1	0
chr13_99346208_-	0	0	1	0
chr14_104929503_-	0	0	1	0
chr14_105291246_+	0	0	1	0
chr14_23634958_-	0	0	1	0
chr14_23996071_+	0	0	1	0
chr14_25441026_-	0	0	1	0
chr14_30791144_-	0	0	1	0
chr14_32546150_+	0	0	1	0
chr14_33280445_+	0	0	1	0
chr14_48302297_+	0	0	1	0
chr14_64764089_-	0	0	1	0
chr14_65426041_+	0	0	1	0
chr14_67763065_-	0	0	1	0
chr14_73352208_+	0	0	1	0
chr14_80147800_+	0	0	1	0
chr14_80976204_+	0	0	1	0
chr14_87871198_+	0	0	1	0
chr14_96673960_-	0	0	1	0
chr14_96686355_-	0	0	1	0
chr14_97559754_-	0	0	1	0
chr14_98169931_-	0	0	1	0
chr14_99187597_-	0	0	1	0
chr15_100254927_-	0	0	1	0
chr15_101265546_-	0	0	1	0
chr15_24956721_-	0	0	1	1
chr15_30880300_+	0	0	1	0
chr15_32130057_-	0	0	1	0
chr15_34519889_+	0	0	1	0
chr15_38538524_-	0	0	1	0
chr15_38615605_+	0	0	1	0
chr15_40788177_+	0	0	1	0
chr15_45821410_-	0	0	1	0
chr15_53981167_+	0	0	1	0
chr15_61784155_+	0	0	1	0
chr15_65024103_+	0	0	1	0
chr15_65364698_-	0	0	1	0
chr15_74323025_+	0	0	1	0
chr15_75004053_-	0	0	1	0
chr15_77011150_+	0	0	1	0
chr15_78730915_+	0	0	1	0
chr15_80849374_+	0	0	1	0
chr15_83042544_-	0	0	1	0
chr15_84754205_-	0	0	1	0
chr15_93030104_+	0	0	1	0
chr15_93685059_-	0	0	1	0
chr15_98486263_-	0	0	1	0
chr16_12125003_-	0	0	1	0
chr16_14485075_-	0	0	1	0
chr16_25303644_-	0	0	1	0
chr16_2773186_-	0	0	1	0
chr16_30887193_+	0	0	1	0
chr16_31994496_+	0	0	1	0
chr16_35221606_-	0	0	1	1
chr16_48234588_-	0	0	1	0
chr16_48705033_-	0	0	1	0
chr16_4950099_-	0	0	1	0
chr16_52161974_+	0	0	1	0
chr16_54699036_+	0	0	1	0
chr16_55760599_+	0	0	1	0
chr16_56247189_-	0	0	1	1
chr16_57089577_+	0	0	1	0
chr16_5724693_+	0	0	1	0
chr16_57676780_-	0	0	1	0
chr16_58342620_-	0	0	1	0
chr16_70251988_-	0	0	1	0
chr16_70391158_-	0	0	1	0
chr16_71353987_+	0	0	1	0
chr16_78382016_-	0	0	1	0
chr16_83741090_-	0	0	1	0
chr16_86869384_+	0	0	1	0
chr16_9551348_+	0	0	1	0
chr17_13880118_-	0	0	1	0
chr17_1507496_-	0	0	1	0
chr17_1722521_-	0	0	1	0
chr17_17435840_-	0	0	1	0
chr17_20608677_+	0	0	1	0
chr17_21372158_+	0	0	1	0
chr17_21665722_-	0	0	1	0
chr17_34778231_+	0	0	1	0
chr17_45029254_+	0	0	1	0
chr17_50701216_+	0	0	1	0
chr17_50955364_-	0	0	1	0
chr17_51029857_+	0	0	1	0
chr17_57358315_-	0	0	1	0
chr17_60997969_+	0	0	1	0
chr17_66876467_-	0	0	1	0
chr17_68584042_+	0	0	1	0
chr17_73595415_-	0	0	1	0
chr17_73815887_-	0	0	1	0
chr17_74933733_+	0	0	1	0
chr17_76686441_-	0	0	1	0
chr17_78319347_+	0	0	1	0
chr17_79092353_-	0	0	1	0
chr17_81416677_+	0	0	1	0
chr17_81447691_+	0	0	1	0
chr17_81857055_+	0	0	1	0
chr17_82057122_-	0	0	1	0
chr17_8630822_+	0	0	1	0
chr17_9783233_-	0	0	1	0
chr18_1171135_+	0	0	1	0
chr18_11730831_+	0	0	1	0
chr18_26739845_+	0	0	1	0
chr18_31599340_-	0	0	1	0
chr18_37337301_-	0	0	1	0
chr18_39835829_+	0	0	1	0
chr18_41866638_+	0	0	1	0
chr18_51153138_+	0	0	1	0
chr18_54713332_-	0	0	1	0
chr18_56751196_-	0	0	1	0
chr18_59297628_+	0	0	1	0
chr18_6394353_+	0	0	1	0
chr18_7557954_-	0	0	1	0
chr18_77060461_+	0	0	1	0
chr18_9459043_+	0	0	1	0
chr19_10578307_+	0	0	1	0
chr19_14097983_+	0	0	1	0
chr19_19646696_+	0	0	1	0
chr19_1971019_-	0	0	1	0
chr19_29124532_+	0	0	1	0
chr19_307335_-	0	0	1	0
chr19_33080837_-	0	0	1	0
chr19_33732741_-	0	0	1	0
chr19_35250965_-	0	0	1	0
chr19_39019988_-	0	0	1	0
chr19_39164977_-	0	0	1	0
chr19_40674866_+	0	0	1	0
chr19_40745647_-	0	0	1	0
chr19_42229662_-	0	0	1	0
chr19_49092803_+	0	0	1	0
chr19_49251943_-	0	0	1	0
chr19_49838397_-	0	0	1	0
chr19_49989918_-	0	0	1	0
chr19_50272315_+	0	0	1	0
chr19_53961573_-	0	0	1	0
chr19_55650414_+	0	0	1	0
chr19_5572660_-	0	0	1	0
chr19_57226416_-	0	0	1	0
chr19_883819_+	0	0	1	0
chr2_109142685_-	0	0	1	0
chr2_111026882_-	0	0	1	0
chr2_114505528_-	0	0	1	0
chr2_11808918_+	0	0	1	0
chr2_119626300_+	0	0	1	0
chr2_120576159_+	0	0	1	0
chr2_120762251_-	0	0	1	0
chr2_120909476_+	0	0	1	0
chr2_12276249_+	0	0	1	0
chr2_130331940_-	0	0	1	0
chr2_131037347_+	0	0	1	0
chr2_133105659_+	0	0	1	0
chr2_133862285_+	0	0	1	0
chr2_134230782_+	0	0	1	0
chr2_135014304_-	0	0	1	0
chr2_144508383_-	0	0	1	0
chr2_150358233_-	0	0	1	0
chr2_152535200_+	0	0	1	0
chr2_159669042_-	0	0	1	0
chr2_177410810_-	0	0	1	0
chr2_182825696_+	0	0	1	0
chr2_188803145_-	0	0	1	0
chr2_196393813_-	0	0	1	0
chr2_197465462_-	0	0	1	0
chr2_198451949_+	0	0	1	0
chr2_200846136_-	0	0	1	0
chr2_202153983_-	0	0	1	0
chr2_207847930_+	0	0	1	0
chr2_210247938_+	0	0	1	0
chr2_21536228_+	0	0	1	0
chr2_218064002_+	0	0	1	0
chr2_218142516_+	0	0	1	0
chr2_218636069_+	0	0	1	0
chr2_232697016_+	0	0	1	0
chr2_239521045_+	0	0	1	0
chr2_24835160_-	0	0	1	0
chr2_26784841_+	0	0	1	0
chr2_2690267_-	0	0	1	0
chr2_31014956_-	0	0	1	0
chr2_33133348_+	0	0	1	0
chr2_40107149_-	0	0	1	0
chr2_60631799_+	0	0	1	0
chr2_67825457_+	0	0	1	0
chr2_72217144_+	0	0	1	0
chr2_73059529_-	0	0	1	0
chr2_74158056_+	0	0	1	0
chr2_84874684_-	0	0	1	0
chr2_84874631_+	0	0	1	0
chr2_86827324_+	0	0	1	0
chr2_9046751_-	0	0	1	0
chr2_91936466_-	0	0	1	0
chr2_96097855_-	0	0	1	0
chr20_18023210_-	0	0	1	0
chr20_25309698_-	0	0	1	0
chr20_28898483_-	0	0	1	0
chr20_30725481_-	0	0	1	0
chr20_31191543_+	0	0	1	0
chr20_32525313_+	0	0	1	0
chr20_34179212_-	0	0	1	0
chr20_35553252_+	0	0	1	0
chr20_3986431_+	0	0	1	0
chr20_42082347_+	0	0	1	0
chr20_42877040_+	0	0	1	0
chr20_46681186_+	0	0	1	0
chr20_49346865_-	0	0	1	0
chr20_50828501_+	0	0	1	0
chr20_51690566_-	0	0	1	0
chr20_5306806_+	0	0	1	0
chr20_56456495_-	0	0	1	0
chr20_57661710_+	0	0	1	0
chr20_60448344_+	0	0	1	0
chr20_62070619_+	0	0	1	0
chr20_62440555_+	0	0	1	0
chr20_979661_+	0	0	1	0
chr21_10363618_+	0	0	1	6
chr21_10697200_-	0	0	1	0
chr21_13795340_-	0	0	1	0
chr21_14986599_-	0	0	1	0
chr21_23044428_+	0	0	1	0
chr21_26842343_+	0	0	1	0
chr21_36187442_-	0	0	1	0
chr21_37627248_+	0	0	1	0
chr21_38700982_-	0	0	1	0
chr21_46539391_+	0	0	1	0
chr21_6930233_-	0	0	1	0
chr22_19253382_+	0	0	1	0
chr22_21286975_+	0	0	1	0
chr22_22117997_+	0	0	1	0
chr22_23828956_-	0	0	1	0
chr22_24410012_-	0	0	1	0
chr22_24880869_-	0	0	1	0
chr22_35641517_-	0	0	1	0
chr22_37002981_+	0	0	1	0
chr22_37385665_+	0	0	1	0
chr22_37645357_-	0	0	1	0
chr22_38342920_-	0	0	1	0
chr22_38994334_+	0	0	1	0
chr22_42939100_+	0	0	1	0
chr22_45312837_-	0	0	1	0
chr22_46918612_+	0	0	1	0
chr22_47306347_+	0	0	1	0
chr22_50485032_-	0	0	1	0
chr22_50708400_+	0	0	1	0
chr3_112763616_+	0	0	1	0
chr3_11385738_+	0	0	1	0
chr3_114295277_-	0	0	1	0
chr3_11615543_+	0	0	1	1
chr3_127319134_-	0	0	1	0
chr3_127455628_-	0	0	1	0
chr3_127630152_+	0	0	1	0
chr3_129502684_+	0	0	1	0
chr3_133245369_+	0	0	1	0
chr3_133692995_-	0	0	1	0
chr3_134643186_-	0	0	1	0
chr3_13538589_+	0	0	1	0
chr3_148831129_-	0	0	1	0
chr3_153018840_-	0	0	1	0
chr3_155351647_+	0	0	1	0
chr3_155784531_-	0	0	1	0
chr3_160133225_+	0	0	1	0
chr3_169525876_+	0	0	1	0
chr3_172930481_-	0	0	1	0
chr3_177520998_+	0	0	1	0
chr3_177723581_+	0	0	1	0
chr3_180794517_+	0	0	1	0
chr3_18634585_-	0	0	1	0
chr3_194341809_-	0	0	1	0
chr3_194369345_+	0	0	1	0
chr3_194510640_-	0	0	1	0
chr3_194673950_-	0	0	1	0
chr3_195659626_-	0	0	1	0
chr3_19872618_-	0	0	1	0
chr3_27501144_+	0	0	1	0
chr3_37975661_+	0	0	1	0
chr3_38806152_-	0	0	1	0
chr3_46112749_+	0	0	1	0
chr3_48278626_+	0	0	1	0
chr3_48670307_-	0	0	1	0
chr3_50498081_-	0	0	1	0
chr3_58128278_+	0	0	1	0
chr3_59085499_-	0	0	1	0
chr3_60388014_-	0	0	1	0
chr3_61567856_+	0	0	1	0
chr3_71894432_+	0	0	1	0
chr3_72718137_-	0	0	1	0
chr3_79363630_-	0	0	1	0
chr3_98201277_-	0	0	1	0
chr4_105976939_+	0	0	1	0
chr4_111574355_+	0	0	1	0
chr4_115575703_-	0	0	1	0
chr4_117129801_-	0	0	1	0
chr4_126312362_+	0	0	1	0
chr4_13356945_-	0	0	1	0
chr4_137151607_-	0	0	1	0
chr4_138087922_-	0	0	1	0
chr4_141162128_+	0	0	1	0
chr4_149700046_+	0	0	1	0
chr4_155442322_+	0	0	1	0
chr4_159185102_+	0	0	1	0
chr4_176896282_+	0	0	1	0
chr4_180216718_+	0	0	1	0
chr4_19061807_+	0	0	1	0
chr4_19756923_-	0	0	1	0
chr4_49119470_+	0	0	1	0
chr4_56298904_+	0	0	1	0
chr4_57966183_+	0	0	1	0
chr4_88893676_+	0	0	1	0
chr4_8907428_-	0	0	1	0
chr4_96975589_-	0	0	1	0
chr4_9960149_+	0	0	1	0
chr5_103294515_+	0	0	1	0
chr5_114718708_-	0	0	1	0
chr5_126813635_-	0	0	1	0
chr5_130623408_-	0	0	1	0
chr5_130879533_-	0	0	1	0
chr5_137068741_-	0	0	1	0
chr5_138925319_+	0	0	1	0
chr5_154719752_+	0	0	1	0
chr5_155110331_+	0	0	1	0
chr5_157014935_+	0	0	1	0
chr5_158762840_-	0	0	1	0
chr5_160563021_+	0	0	1	0
chr5_161744753_-	0	0	1	0
chr5_166761121_+	0	0	1	0
chr5_171506307_-	0	0	1	0
chr5_1731355_-	0	0	1	0
chr5_1745597_-	0	0	1	0
chr5_1745610_-	0	0	1	2
chr5_176235781_-	0	0	1	0
chr5_179770843_-	0	0	1	0
chr5_18689221_-	0	0	1	0
chr5_27744382_+	0	0	1	0
chr5_33728551_-	0	0	1	0
chr5_36331057_-	0	0	1	1
chr5_36697905_+	0	0	1	0
chr5_399307_-	0	0	1	0
chr5_53832075_+	0	0	1	0
chr5_59112271_-	0	0	1	0
chr5_76001320_+	0	0	1	0
chr5_79168789_-	0	0	1	0
chr5_79222054_-	0	0	1	0
chr5_80085282_+	0	0	1	0
chr5_9334753_+	0	0	1	0
chr5_94898813_+	0	0	1	0
chr5_95237216_-	0	0	1	0
chr5_95961688_+	0	0	1	0
chr5_9625144_+	0	0	1	0
chr5_991585_+	0	0	1	0
chr6_103617506_+	0	0	1	0
chr6_113231821_-	0	0	1	0
chr6_124398285_+	0	0	1	0
chr6_129118872_-	0	0	1	0
chr6_133365109_+	0	0	1	0
chr6_133666035_+	0	0	1	0
chr6_134873338_+	0	0	1	0
chr6_136533699_+	0	0	1	0
chr6_139535630_+	0	0	1	0
chr6_141040762_-	0	0	1	0
chr6_143058623_+	0	0	1	0
chr6_154668167_-	0	0	1	0
chr6_159204905_+	0	0	1	0
chr6_162298825_+	0	0	1	0
chr6_164997294_-	0	0	1	0
chr6_165944023_+	0	0	1	0
chr6_167826079_+	0	0	1	0
chr6_168427962_-	0	0	1	0
chr6_168623899_-	0	0	1	0
chr6_170456655_-	0	0	1	0
chr6_26136400_-	0	0	1	0
chr6_2844406_-	0	0	1	0
chr6_29733056_+	0	0	1	0
chr6_3076572_+	0	0	1	0
chr6_31043866_-	0	0	1	0
chr6_33022144_-	0	0	1	0
chr6_36363376_-	0	0	1	0
chr6_36363403_-	0	0	1	0
chr6_40079687_-	0	0	1	0
chr6_40502768_+	0	0	1	0
chr6_58237573_-	0	0	1	0
chr6_67786615_-	0	0	1	0
chr6_6826908_-	0	0	1	0
chr6_75445800_+	0	0	1	0
chr6_85931771_-	0	0	1	0
chr7_102888093_-	0	0	1	0
chr7_10567528_-	0	0	1	0
chr7_110138984_-	0	0	1	0
chr7_11022642_+	0	0	1	0
chr7_119581627_+	0	0	1	0
chr7_119724415_-	0	0	1	0
chr7_131945062_-	0	0	1	0
chr7_133114885_+	0	0	1	0
chr7_135810292_-	0	0	1	0
chr7_149719000_+	0	0	1	0
chr7_157433293_+	0	0	1	0
chr7_158469813_-	0	0	1	0
chr7_158985405_-	0	0	1	0
chr7_22024251_-	0	0	1	0
chr7_28999298_+	0	0	1	0
chr7_30655465_-	0	0	1	0
chr7_34019929_-	0	0	1	0
chr7_3440553_-	0	0	1	0
chr7_36708504_-	0	0	1	0
chr7_38539296_+	0	0	1	0
chr7_40191316_-	0	0	1	0
chr7_43648057_-	0	0	1	0
chr7_7088869_-	0	0	1	0
chr7_81685283_+	0	0	1	0
chr7_8315581_-	0	0	1	0
chr7_87643072_-	0	0	1	0
chr7_91538556_+	0	0	1	0
chr7_916507_+	0	0	1	0
chr7_93673528_+	0	0	1	0
chr8_102977212_-	0	0	1	0
chr8_103446659_-	0	0	1	0
chr8_10375709_+	0	0	1	0
chr8_122952622_+	0	0	1	0
chr8_124725633_-	0	0	1	0
chr8_12611618_+	0	0	1	0
chr8_12990782_-	0	0	1	0
chr8_135664528_-	0	0	1	0
chr8_13571722_-	0	0	1	0
chr8_138793905_+	0	0	1	0
chr8_139788616_+	0	0	1	0
chr8_142694762_-	0	0	1	0
chr8_143425173_-	0	0	1	2
chr8_144067193_+	0	0	1	0
chr8_14687899_+	0	0	1	0
chr8_22230468_-	0	0	1	0
chr8_23423001_-	0	0	1	0
chr8_24984362_+	0	0	1	0
chr8_2817309_-	0	0	1	0
chr8_29312196_+	0	0	1	0
chr8_33672151_+	0	0	1	0
[truncated: 12,185 more rows]
[truncated: 1 more columns]
