# Supplementary material for: In vivo dynamics and adaptation of HTLV-1-infected clones under different clinical conditions
Source: PLoS Pathog. 2021 Feb 1;17(2):e1009271. doi: 10.1371/journal.ppat.1009271 (PMC7877780; doi:10.1371/journal.ppat.1009271)
Supplement: S3 Table — This Table presents all integration sites of STLV-1 provirus in an STLV-1 infected Japanese macaque treated by anti-CD8 monoclonal antibody. (XLSX) [file ppat.1009271.s004.xlsx]

## Sheet: Clone_change_TA_file_JM10
S3 Table. STLV-1 integration sites in Japanese macaque treated by anti-CD8 antibody.
Integration sites	Pre-treatment	12 week	24 week
chrX_6549358_+	61	11	27
chr10_10345536_-	48	55	119
chr14_83617115_+	48	20	0
chr6_58255749_+	45	12	17
chr7_18552168_-	43	1	4
chr10_31264861_+	39	8	0
chr14_55104590_-	38	0	0
chr6_31501028_-	37	2	0
chr14_99413043_-	36	1	19
chr9_53882382_+	36	0	9
chr20_23558514_+	35	0	1
chr3_178602691_-	33	0	0
chr1_164546417_-	32	15	0
chr11_56573131_+	32	0	0
chr14_49865042_+	32	3	4
chr8_115449030_-	30	13	0
chr1_139160992_-	29	34	0
chr10_52015876_+	29	0	2
chr7_89276719_+	29	0	0
chr4_89565117_+	28	0	0
chr14_31303377_-	26	0	0
chr5_97537586_+	26	7	4
chr6_39999067_+	26	0	0
chr6_110233819_+	25	0	7
chrX_69356048_-	24	0	0
chr13_51343083_+	23	0	17
chr15_107892380_-	23	8	19
chr16_72125303_+	23	0	0
chr2_179772128_-	23	20	4
chr20_72070321_-	23	0	0
chr4_113119762_+	23	0	0
chr4_167922278_+	23	13	16
chr15_8681030_+	22	0	3
chr16_24939385_-	22	0	0
chr3_7715564_+	22	37	8
chr7_7128900_+	22	0	2
chr1_184933973_+	21	22	16
chr1_24279110_+	21	23	3
chr12_37768872_+	21	13	0
chr13_60956348_-	21	0	9
chr3_59662392_-	21	2	5
chr7_136126207_+	21	0	1
chr7_78084034_+	21	0	7
chr16_51885515_+	20	0	7
chr5_88948613_+	20	0	1
chr1_190125493_-	19	0	5
chr1_7065339_+	19	0	0
chr11_75076913_-	19	6	0
chr13_101299126_+	19	15	3
chr3_53489898_+	19	0	2
chrX_74430284_+	19	0	13
chr10_43087307_-	18	0	4
chr6_105530603_+	18	33	3
chr8_93572030_-	18	3	1
chr9_103167810_+	18	0	4
chr9_97198972_+	18	0	6
chr1_101566891_+	17	1	2
chr12_113159458_-	17	24	44
chr20_7532325_+	17	10	5
chr3_18438212_-	17	0	0
chrX_56259007_+	17	0	0
chr19_24736253_-	16	15	2
chr19_5273789_-	16	16	6
chr20_3752575_+	16	15	16
chr6_79427143_-	16	0	0
chrX_5671772_+	16	3	0
chr1_10186144_+	15	0	0
chr1_174379294_-	15	0	1
chr13_52182031_+	15	0	0
chr14_40033930_+	15	11	12
chr14_95873294_+	15	14	0
chr17_35053775_+	15	2	6
chr17_71292237_+	15	0	2
chr19_28096346_-	15	15	6
chr3_66016860_-	15	20	4
chr4_37382582_-	15	0	0
chr7_128836090_+	15	0	3
chr7_2383100_-	15	5	0
chr8_7894363_+	15	0	0
chr1_182849149_+	14	0	6
chr10_1046480_+	14	32	0
chr10_59524163_-	14	0	0
chr11_67287149_-	14	0	0
chr12_124725619_+	14	0	6
chr13_38064105_+	14	0	7
chr13_60535131_+	14	0	0
chr14_37635853_+	14	0	0
chr17_11628247_+	14	0	1
chr19_1496720_+	14	0	0
chr2_135082657_+	14	1	13
chr2_196477979_-	14	7	0
chr3_117513487_-	14	0	2
chr4_47254847_-	14	1	1
chr6_36726458_+	14	11	5
chr7_101114754_+	14	0	2
chr7_113818602_+	14	0	0
chr7_78407099_+	14	0	0
chr10_41593966_-	13	3	7
chr12_25510228_-	13	0	0
chr14_58092325_-	13	7	10
chr14_60498584_+	13	10	0
chr14_99450968_-	13	0	3
chr17_93712255_+	13	0	0
chr2_91314162_+	13	2	0
chr20_55946107_+	13	0	17
chr20_67505542_-	13	0	4
chr4_32453612_+	13	32	0
chr4_77929991_-	13	3	4
chr5_51029926_+	13	31	9
chr6_37840796_-	13	0	14
chr7_145780469_+	13	0	0
chr7_16694998_-	13	4	4
chr7_68286340_+	13	0	14
chr8_78534603_+	13	0	0
chr1_173700130_+	12	0	6
chr1_202471798_+	12	8	10
chr10_39848464_+	12	0	0
chr14_47631804_+	12	0	0
chr14_9308747_-	12	0	7
chr15_105730764_+	12	0	0
chr15_108822640_-	12	0	0
chr15_17634679_+	12	0	0
chr15_51064844_+	12	0	0
chr2_130780909_+	12	0	0
chr2_32506746_+	12	0	0
chr20_70340596_-	12	0	1
chr3_123261986_+	12	0	1
chr3_37049322_+	12	0	5
chr5_115096118_+	12	1	7
chr5_15074158_+	12	1	13
chr5_41655008_+	12	12	6
chr6_16136552_+	12	0	3
chr7_166255312_-	12	22	21
chr9_36473904_+	12	0	19
chr1_209588675_-	11	0	0
chr10_54704341_-	11	0	0
chr12_33883790_+	11	0	0
chr13_15292794_+	11	6	0
chr13_31687855_-	11	0	8
chr14_55057157_-	11	0	0
chr14_70435914_-	11	0	0
chr17_27898962_-	11	0	3
chr2_137742704_+	11	3	15
chr2_191712832_+	11	0	0
chr2_75386883_+	11	4	3
chr20_20775078_+	11	0	8
chr20_26303903_+	11	31	0
chr3_123022708_+	11	0	0
chr4_78706395_+	11	0	0
chr5_117810726_-	11	0	0
chr5_138489593_+	11	0	0
chr6_66311120_+	11	0	0
chr7_23119629_-	11	2	0
chr8_141659512_-	11	9	4
chr8_66379151_+	11	0	3
chr9_44044282_+	11	0	0
chr9_7521744_-	11	0	3
chr1_110061585_+	10	5	0
chr1_212490346_+	10	0	0
chr11_117036901_+	10	0	0
chr14_124415088_+	10	14	6
chr14_13213531_-	10	0	0
chr16_15996801_-	10	0	0
chr16_25008588_+	10	9	5
chr16_51448014_+	10	0	1
chr17_82351440_+	10	12	2
chr18_16401825_-	10	14	0
chr18_53540016_+	10	1	0
chr19_5273803_-	10	15	1
chr2_128456704_+	10	4	0
chr2_166001417_-	10	4	0
chr3_144108342_+	10	1	6
chr3_160897773_+	10	0	7
chr3_20061697_-	10	4	1
chr3_72996289_-	10	0	0
chr5_68486796_+	10	0	0
chr7_134674497_+	10	0	26
chr7_16824011_+	10	0	3
chr7_61578707_-	10	0	5
chr8_101776896_+	10	0	0
chr1_130624352_+	9	0	0
chr10_24456292_+	9	0	0
chr10_48595776_+	9	18	0
chr10_75547672_+	9	0	6
chr12_12424174_-	9	6	0
chr12_32609577_+	9	0	0
chr12_73339153_+	9	0	0
chr13_44616712_-	9	1	4
chr13_65778606_+	9	0	0
chr13_99723181_-	9	0	0
chr15_24386754_+	9	0	0
chr15_56622168_-	9	0	12
chr17_11624658_-	9	1	2
chr17_9149445_+	9	0	0
chr2_138363167_-	9	0	0
chr20_10858762_-	9	4	5
chr3_35790979_+	9	0	3
chr4_113498178_+	9	0	2
chr4_143260345_+	9	0	1
chr5_56258246_+	9	0	3
chr5_80163226_+	9	0	4
chr5_94357942_-	9	0	2
chr6_128930072_+	9	16	2
chr7_43906067_-	9	0	0
chr8_4575813_-	9	8	5
chr8_66726373_-	9	2	1
chr1_203274224_-	8	0	3
chr1_26282267_+	8	4	8
chr10_92637915_+	8	0	16
chr12_99874188_+	8	0	6
chr14_23604313_-	8	0	0
chr15_8919375_-	8	0	3
chr17_34147990_+	8	11	1
chr17_39570567_+	8	0	3
chr2_113569690_-	8	34	24
chr20_34604379_+	8	11	0
chr20_4520269_+	8	7	2
chr20_69242880_+	8	0	0
chr3_137692893_-	8	0	0
chr4_143660001_-	8	0	1
chr4_40210202_-	8	2	7
chr5_29278895_+	8	0	1
chr6_108545077_-	8	4	0
chr6_38801014_+	8	0	0
chr7_3956384_+	8	9	0
chr7_91833643_-	8	0	0
chrX_48321710_-	8	0	22
chrX_56380695_+	8	0	0
chr1_1355205_+	7	0	0
chr1_160060383_-	7	9	1
chr1_201182806_-	7	4	0
chr1_65186234_+	7	0	4
chr11_124544521_-	7	4	1
chr11_48948154_+	7	0	0
chr11_76811769_-	7	0	0
chr12_34114346_-	7	0	3
chr13_25770200_+	7	0	0
chr13_56722018_+	7	0	0
chr13_65519610_+	7	0	0
chr13_87670071_+	7	0	0
chr14_115721919_-	7	0	0
chr14_2373914_-	7	12	12
chr15_24450768_-	7	0	1
chr15_53301698_+	7	0	0
chr15_56346602_+	7	0	0
chr15_86500985_+	7	0	2
chr16_63630775_+	7	18	9
chr17_74170629_-	7	13	1
chr2_12912435_+	7	0	1
chr2_174162953_+	7	13	2
chr2_185109551_+	7	0	0
chr2_27382228_+	7	7	7
chr2_71407140_+	7	0	0
chr20_31896559_-	7	0	0
chr20_70659059_+	7	0	0
chr3_178159376_-	7	0	0
chr4_26660503_+	7	6	0
chr4_53177044_+	7	8	14
chr4_53180407_+	7	0	0
chr4_85246502_-	7	0	1
chr5_183181531_-	7	0	0
chr5_50870924_-	7	0	0
chr5_98763135_+	7	9	1
chr6_157390514_+	7	0	1
chr6_72864142_-	7	1	1
chr7_70114949_+	7	0	0
chr8_61798324_-	7	3	1
chr9_40421385_-	7	1	1
chrX_75076963_+	7	13	0
chr1_119614168_-	6	8	3
chr1_194711535_+	6	0	0
chr1_46220435_+	6	0	0
chr10_34533008_-	6	0	1
chr10_63126119_+	6	0	0
chr11_40675955_+	6	1	3
chr11_74376619_+	6	0	5
chr12_69013956_-	6	0	0
chr12_70554524_+	6	0	2
chr13_19293700_+	6	0	6
chr13_54648992_+	6	1	1
chr14_10663571_-	6	0	2
chr14_40210081_-	6	8	0
chr14_9951811_+	6	0	7
chr15_50187499_-	6	4	1
chr15_74755353_+	6	0	0
chr15_83364829_+	6	16	36
chr16_69913935_+	6	1	2
chr17_32316460_-	6	0	0
chr17_73282322_+	6	0	0
chr17_80997091_+	6	0	1
chr17_90534070_+	6	0	0
chr18_12293663_+	6	0	0
chr18_45620718_-	6	0	3
chr19_35724872_+	6	0	0
chr2_18922022_-	6	1	6
chr20_54601201_-	6	0	7
chr3_100561083_+	6	0	4
chr3_106977191_-	6	0	0
chr3_164231870_-	6	0	0
chr4_105937415_+	6	0	1
chr4_141941322_+	6	0	0
chr4_15532352_-	6	0	1
chr4_164255792_-	6	0	0
chr4_87284531_-	6	0	0
chr5_142958056_-	6	17	1
chr5_180832854_+	6	0	3
chr5_51065623_+	6	0	0
chr5_52824399_+	6	10	0
chr5_57169919_+	6	2	7
chr5_95667602_-	6	14	10
chr5_97213675_+	6	0	0
chr6_106615030_+	6	1	1
chr6_131533687_-	6	0	0
chr6_18634573_-	6	2	6
chr6_373299_-	6	0	0
chr7_113673995_+	6	3	1
chr7_60786790_-	6	0	0
chr7_70241616_+	6	5	23
chr9_11122575_+	6	1	4
chr9_68112256_+	6	0	1
chr9_76891700_-	6	17	7
chr1_112412514_+	5	0	3
chr1_124373467_-	5	3	5
chr1_130050987_-	5	0	0
chr1_54748230_+	5	0	0
chr11_100612289_-	5	0	0
chr11_39740715_-	5	0	0
chr11_5237012_+	5	0	7
chr12_115398921_+	5	1	1
chr12_12087280_-	5	0	4
chr12_25042559_-	5	0	0
chr13_106643767_+	5	0	12
chr14_19977858_-	5	28	14
chr14_79603228_+	5	0	0
chr15_16550854_+	5	0	3
chr15_17614240_+	5	0	0
chr15_18718518_-	5	1	0
chr15_37392050_-	5	0	0
chr15_71601735_-	5	9	0
chr17_21491452_+	5	2	1
chr17_55188282_+	5	1	1
chr18_24106838_-	5	12	0
chr18_30723076_+	5	0	2
chr19_30273347_-	5	1	0
chr2_107883923_+	5	0	0
chr2_1098827_+	5	1	0
chr2_120854013_-	5	0	0
chr2_186295076_-	5	0	0
chr2_30088080_-	5	15	9
chr2_7178639_+	5	0	0
chr2_75910707_-	5	0	2
chr2_90207877_-	5	0	0
chr2_90281319_-	5	0	0
chr20_70063487_-	5	0	13
chr3_101335561_+	5	11	10
chr3_168689159_+	5	0	4
chr3_30656668_-	5	0	3
chr3_66002833_-	5	0	0
chr3_92887208_-	5	0	6
chr4_123894666_+	5	0	0
chr4_75755877_+	5	0	0
chr4_93140869_+	5	0	0
chr5_19836802_-	5	2	0
chr5_56151404_+	5	0	0
chr5_84302553_+	5	0	0
chr5_97262844_+	5	0	6
chr6_147373154_+	5	1	6
chr6_21200676_-	5	0	0
chr7_90704133_-	5	5	6
chr8_115989359_+	5	1	1
chr8_139769844_+	5	5	1
chr8_140850847_-	5	6	2
chr8_53135718_+	5	0	0
chr8_88552248_-	5	0	0
chr9_18307239_+	5	0	0
chrX_37025378_+	5	0	11
chrX_85865392_-	5	0	0
chr1_108731307_-	4	0	0
chr1_140246991_+	4	0	0
chr1_19597652_+	4	0	0
chr1_67496478_+	4	5	0
chr1_92421120_+	4	0	0
chr10_19475084_+	4	0	11
chr10_47510381_-	4	0	0
chr10_53233425_+	4	0	6
chr10_67588777_-	4	0	0
chr10_68619191_+	4	0	0
chr11_44690051_+	4	17	21
chr11_76226890_+	4	0	0
chr12_105573510_+	4	0	1
chr12_51392523_+	4	9	1
chr13_67985460_+	4	0	0
chr14_18016248_+	4	0	1
chr15_61743845_+	4	0	4
chr15_63286418_-	4	0	12
chr15_75525950_-	4	0	0
chr17_23488342_-	4	0	0
chr17_26069700_-	4	0	0
chr17_29455775_+	4	2	5
chr17_68592322_+	4	0	0
chr17_72019655_-	4	0	3
chr17_94217848_+	4	0	0
chr18_10818830_-	4	1	4
chr18_33814993_-	4	5	0
chr18_40164382_+	4	1	0
chr18_41635786_-	4	0	0
chr18_48956908_-	4	3	3
chr19_34820290_-	4	0	2
chr19_39066420_-	4	0	0
chr2_117658377_+	4	0	1
chr2_145848379_+	4	2	0
chr2_171922677_-	4	0	2
chr2_195279256_+	4	5	2
chr2_202279959_+	4	0	0
chr2_23633340_+	4	3	0
chr3_118511865_-	4	0	0
chr3_17208658_+	4	0	2
chr3_175465443_+	4	11	2
chr3_178602711_-	4	0	0
chr4_87362475_-	4	0	0
chr5_117554477_-	4	10	0
chr5_123929919_+	4	0	1
chr5_12847575_-	4	0	0
chr5_16232151_-	4	24	0
chr5_170180034_+	4	0	0
chr5_50034473_+	4	0	4
chr5_88547305_-	4	9	6
chr6_110041915_-	4	0	3
chr6_45844490_+	4	2	2
chr7_100829929_+	4	1	2
chr7_154047097_+	4	0	3
chr7_35128491_-	4	1	0
chr7_87970157_-	4	1	3
chr8_58928521_+	4	0	0
chr8_77242557_+	4	0	0
chr9_113027150_-	4	3	2
chr9_51348715_+	4	4	8
chrX_114263058_-	4	0	1
chrX_120392726_-	4	0	1
chrX_67108283_-	4	0	0
chrX_76360109_-	4	0	2
chr1_102184518_+	3	0	1
chr1_139161014_-	3	7	0
chr1_142440969_+	3	8	0
chr1_169656987_+	3	13	6
chr1_16999202_+	3	0	0
chr1_172763489_-	3	3	0
chr1_187832992_-	3	14	3
chr1_93205299_-	3	0	4
chr10_39442797_-	3	0	0
chr10_43818600_+	3	0	0
chr10_49030817_-	3	0	0
chr10_49127722_-	3	3	4
chr10_53855758_-	3	0	0
chr10_663977_-	3	11	0
chr10_79570303_+	3	10	0
chr10_90431010_+	3	2	0
chr11_111435129_+	3	9	9
chr11_73012640_+	3	2	0
chr11_93772817_-	3	0	0
chr12_3705183_+	3	0	0
chr12_47929888_+	3	9	5
chr12_65104260_-	3	0	1
chr13_24697809_-	3	0	0
chr13_88427308_-	3	1	0
chr14_74743763_+	3	0	4
chr15_16227152_+	3	0	0
chr15_44953243_-	3	5	0
chr15_58809942_-	3	0	1
chr15_61552337_+	3	0	5
chr15_61914956_-	3	0	0
chr16_21540823_+	3	2	4
chr17_21551731_-	3	0	0
chr17_37275303_-	3	0	2
chr17_39234411_+	3	0	1
chr17_75984934_+	3	7	7
chr17_83189624_+	3	0	3
chr17_83840553_-	3	0	4
chr19_19566032_-	3	0	7
chr2_10337820_-	3	0	1
chr2_112668434_-	3	0	0
chr2_143014128_-	3	2	0
chr2_162314207_-	3	0	1
chr2_172510819_-	3	1	1
chr2_48667646_+	3	0	3
chr2_51086072_-	3	0	0
chr2_83019393_-	3	0	1
chr20_3224432_+	3	2	0
chr20_37083910_+	3	0	0
chr20_48569117_+	3	0	0
chr20_63871484_-	3	20	4
chr3_10442159_+	3	0	0
chr3_154627427_+	3	3	0
chr3_160468875_-	3	3	10
chr3_182087912_+	3	4	3
chr3_74019113_+	3	0	11
chr3_76684_+	3	0	2
chr3_77323101_+	3	2	1
chr4_104269195_+	3	0	0
chr4_134383670_+	3	0	2
chr4_146091722_-	3	1	0
chr4_150931216_+	3	0	0
chr4_169954301_-	3	0	0
chr4_46329357_+	3	0	0
chr4_87694775_-	3	0	0
chr4_98718983_+	3	0	0
chr5_10622527_-	3	0	2
chr5_110828627_-	3	0	2
chr5_119622054_-	3	1	32
chr5_39626982_+	3	1	0
chr5_83126967_+	3	0	0
chr6_151190994_-	3	5	2
chr6_33630782_+	3	1	8
chr6_34140982_-	3	7	15
chr6_40960885_-	3	0	0
chr6_45811926_-	3	0	0
chr6_49749716_-	3	0	0
chr6_58260656_+	3	9	5
chr6_65241804_-	3	0	2
chr6_66372603_+	3	0	1
chr6_66488234_+	3	0	6
chr6_81127095_-	3	5	11
chr7_110906417_-	3	0	0
chr7_134096657_+	3	0	0
chr7_78407101_+	3	0	0
chr8_141121678_-	3	2	0
chr8_52120034_-	3	0	1
chr8_5685654_+	3	0	0
chr8_88147949_+	3	0	0
chr9_109335034_-	3	0	4
chr9_119504159_+	3	2	1
chr9_122512655_+	3	0	0
chr9_15959317_+	3	0	2
chr9_47235928_+	3	0	0
chr9_65038165_-	3	0	1
chr9_82938516_-	3	0	0
chrX_36649422_-	3	0	0
chrX_95014128_+	3	0	0
chr1_134571940_+	2	43	0
chr1_144476090_-	2	0	2
chr1_170507554_-	2	0	0
chr1_178832800_+	2	0	4
chr1_188914027_-	2	0	0
chr1_195166990_+	2	0	0
chr1_216100877_-	2	0	0
chr1_63124096_+	2	0	0
chr1_6495603_-	2	1	0
chr1_72133840_+	2	0	1
chr1_75337875_-	2	0	2
chr1_7571738_-	2	0	2
chr1_89479338_-	2	0	9
chr10_25828054_-	2	1	2
chr10_28961931_-	2	0	0
chr10_339369_-	2	0	0
chr10_37637872_-	2	5	1
chr10_38394651_-	2	0	4
chr10_40832662_-	2	0	0
chr10_48127426_-	2	0	0
chr10_57719574_-	2	0	0
chr10_61972425_-	2	0	0
chr10_65314307_+	2	2	0
chr10_90430994_+	2	8	2
chr11_107368038_+	2	11	1
chr11_19944014_+	2	0	0
chr11_23523520_+	2	0	2
chr11_29074054_-	2	0	3
chr11_7250849_+	2	0	10
chr11_74357220_-	2	0	3
chr11_76611455_+	2	1	4
chr12_122860767_+	2	1	0
chr12_24040401_+	2	0	6
chr12_33977173_-	2	0	1
chr12_42984044_-	2	0	0
chr12_48213921_-	2	0	2
chr12_6057278_+	2	22	0
chr13_10899849_+	2	0	0
chr13_15337546_+	2	0	4
chr13_19765362_-	2	8	11
chr13_40552933_+	2	0	0
chr13_5920444_-	2	0	4
chr13_7097315_-	2	0	0
chr13_7703938_-	2	0	4
chr13_88321442_+	2	0	0
chr14_100293905_-	2	5	1
chr14_110778814_+	2	0	0
chr14_123353332_+	2	0	0
chr14_1921407_+	2	2	0
chr14_25886031_-	2	0	0
chr14_55104603_-	2	0	0
chr14_61920632_+	2	0	0
chr14_6218892_+	2	0	0
chr14_81721774_-	2	2	13
chr15_20294070_+	2	20	0
chr15_24923726_+	2	0	0
chr15_38122260_+	2	13	11
chr15_44315776_+	2	0	3
chr15_4661432_-	2	1	0
chr15_52910102_-	2	0	0
chr15_62783441_-	2	9	0
chr15_63905943_-	2	0	0
chr15_817909_-	2	0	0
chr15_93397395_-	2	4	0
chr15_9499177_+	2	1	0
chr16_28355756_-	2	0	4
chr16_33523068_+	2	0	7
chr16_67292172_-	2	0	0
chr17_19498280_-	2	0	0
chr17_39629089_-	2	0	0
chr17_57918392_+	2	0	0
chr17_59217248_-	2	0	0
chr17_62538345_-	2	0	0
chr18_13005704_-	2	1	0
chr18_25909811_-	2	1	0
chr18_45627860_+	2	0	0
chr19_29151322_-	2	1	0
chr19_50461543_-	2	0	1
chr2_102171085_+	2	9	0
chr2_137131571_+	2	0	0
chr2_162619504_-	2	0	0
chr2_171070296_-	2	0	2
chr2_171383930_+	2	2	0
chr2_175051337_-	2	0	0
chr2_190600197_+	2	3	0
chr2_190766925_-	2	3	3
chr2_22334707_+	2	2	0
chr2_27223299_-	2	0	0
chr2_29792891_+	2	40	1
chr2_40815062_-	2	0	2
chr2_55682968_+	2	3	0
chr20_63578132_+	2	0	0
chr20_64151634_-	2	0	0
chr20_65142387_-	2	0	0
chr20_70340605_-	2	0	0
chr20_908829_-	2	1	0
chr3_128483796_-	2	0	3
chr3_1353233_+	2	6	2
chr3_1430102_+	2	2	1
chr3_170238172_+	2	0	5
chr3_178276605_-	2	0	0
chr3_179057947_-	2	2	1
chr3_29980827_+	2	0	0
chr3_36689554_+	2	0	0
chr3_53489900_+	2	0	0
chr3_69423278_-	2	0	2
chr3_77384676_-	2	0	0
chr3_80506788_-	2	1	3
chr3_93991615_+	2	0	2
chr4_102816693_-	2	2	4
chr4_123613619_-	2	0	0
chr4_134178408_+	2	0	0
chr4_137191290_-	2	0	2
chr4_145218051_+	2	0	3
chr4_167658726_-	2	0	1
chr4_1973071_+	2	1	11
chr4_59973298_-	2	0	3
chr4_64456277_+	2	1	3
chr4_91309193_+	2	0	0
chr4_94606799_+	2	0	0
chr5_140152684_-	2	0	0
chr5_154393490_+	2	0	1
chr5_182209885_-	2	0	0
chr5_182850602_-	2	1	0
chr5_20062191_-	2	1	1
chr5_20928538_+	2	2	0
chr5_32968337_+	2	0	0
chr5_67612501_+	2	1	0
chr5_92738452_-	2	0	0
chr5_93661767_+	2	1	2
chr6_106745936_-	2	0	0
chr6_128930118_+	2	1	1
chr6_64210035_-	2	0	2
chr6_65183250_-	2	0	3
chr6_76400024_-	2	0	0
chr7_129814448_-	2	1	8
chr7_131122287_-	2	1	0
chr7_136148640_-	2	0	3
chr7_27710623_+	2	1	0
chr7_46270719_+	2	0	1
chr7_4988346_-	2	0	3
chr7_84474825_-	2	4	1
chr7_85544034_-	2	0	0
chr7_85853634_+	2	29	1
chr7_91757114_-	2	0	0
chr8_105536722_-	2	3	0
chr8_131244521_-	2	0	2
chr8_1647726_-	2	0	0
chr8_53531395_+	2	0	0
chr8_62272412_-	2	0	0
chr8_62863724_-	2	0	0
chr8_68841163_-	2	2	1
chr8_75408400_+	2	1	0
chr8_79414671_-	2	1	7
chr8_84070952_-	2	0	4
chr8_86942255_+	2	0	2
chr8_92592573_-	2	15	0
chr9_106107747_-	2	6	5
chr9_60548119_-	2	0	0
chr9_98214265_+	2	0	5
chrX_136199345_+	2	14	2
chrX_30234067_+	2	0	0
chrX_32068055_-	2	0	0
chrX_35248509_-	2	6	12
chrX_49157520_-	2	0	0
chrX_74430302_+	2	0	0
chr1_102179353_+	1	0	0
chr1_110667532_-	1	0	0
chr1_112855420_+	1	0	0
chr1_11387181_+	1	0	0
chr1_124794754_+	1	0	0
chr1_131462682_+	1	0	1
chr1_137447015_-	1	0	0
chr1_138527360_-	1	0	0
chr1_138751444_-	1	0	0
chr1_139191860_+	1	0	2
chr1_142517249_+	1	0	0
chr1_142730145_-	1	0	0
chr1_143101800_-	1	0	0
chr1_144406889_+	1	0	0
chr1_144406946_+	1	0	0
chr1_148015507_-	1	0	0
chr1_156793722_-	1	0	2
chr1_15956469_-	1	0	0
chr1_161010655_+	1	0	0
chr1_164546393_-	1	1	0
chr1_169640920_-	1	0	0
chr1_1756209_+	1	0	1
chr1_187856804_-	1	0	0
chr1_189867804_+	1	0	0
chr1_190611673_+	1	0	0
chr1_191693857_-	1	0	0
chr1_199214776_+	1	0	0
chr1_200447478_+	1	8	0
chr1_2007486_-	1	0	0
chr1_200880484_-	1	0	0
chr1_205738464_+	1	0	0
chr1_205868428_-	1	0	0
chr1_207601596_+	1	1	0
chr1_208667905_-	1	0	0
chr1_2093836_-	1	2	0
chr1_216937910_-	1	0	0
chr1_218998654_+	1	0	0
chr1_222232821_+	1	0	1
chr1_23995277_-	1	0	0
chr1_26282361_+	1	0	0
chr1_32273870_-	1	1	0
chr1_3280681_-	1	0	0
chr1_3430999_-	1	0	0
chr1_41498237_-	1	0	0
chr1_42910218_+	1	0	0
chr1_43205723_-	1	0	0
chr1_44185422_-	1	0	0
chr1_44351108_+	1	0	0
chr1_44637616_+	1	0	0
chr1_46713259_+	1	0	0
chr1_47413189_-	1	0	0
chr1_5282190_-	1	0	0
chr1_56473563_-	1	0	0
chr1_62468731_-	1	0	0
chr1_63124147_+	1	0	0
chr1_64774846_-	1	0	2
chr1_6722418_-	1	1	0
chr1_7763053_-	1	0	0
chr1_86598503_+	1	0	0
chr1_87807730_+	1	0	0
chr1_88285580_-	1	0	2
chr1_92617192_-	1	0	0
chr1_93678808_+	1	0	0
chr1_94920581_-	1	0	0
chr10_1073479_-	1	0	0
chr10_11949149_+	1	0	1
chr10_13095984_+	1	0	0
chr10_13568631_-	1	0	0
chr10_20855486_-	1	0	0
chr10_22746315_-	1	1	0
chr10_23200305_+	1	0	0
chr10_24479042_-	1	0	0
chr10_2712520_+	1	0	0
chr10_27141785_-	1	0	0
chr10_30239898_-	1	0	0
chr10_31557115_-	1	0	0
chr10_33720769_+	1	0	0
chr10_37259843_-	1	0	0
chr10_3826977_+	1	0	0
chr10_38599628_+	1	0	0
chr10_40685648_-	1	1	1
chr10_41025492_+	1	0	0
chr10_42419070_+	1	0	4
chr10_45123318_+	1	0	0
chr10_46647996_+	1	2	1
chr10_47839113_+	1	0	0
chr10_51128930_+	1	0	0
chr10_51491943_+	1	0	0
chr10_52539853_+	1	0	0
chr10_55084444_+	1	0	5
chr10_56909126_-	1	0	0
chr10_57302243_-	1	0	0
chr10_58841584_-	1	0	0
chr10_61968893_-	1	0	0
chr10_62558105_+	1	0	0
chr10_6490086_-	1	1	0
chr10_6490108_-	1	0	0
chr10_68112152_+	1	0	0
chr10_74801813_-	1	0	0
chr10_81347219_-	1	0	0
chr10_84268573_+	1	0	0
chr10_88294746_+	1	0	0
chr10_88986171_-	1	0	0
chr11_101970194_+	1	0	0
chr11_102046637_-	1	0	0
chr11_111451078_-	1	0	0
chr11_120399039_+	1	1	1
chr11_122133550_+	1	4	1
chr11_123066555_+	1	0	0
chr11_123996080_+	1	0	1
chr11_124544476_-	1	0	1
chr11_129234852_+	1	0	0
chr11_132386557_-	1	0	0
chr11_23070593_-	1	0	0
chr11_23716939_-	1	0	0
chr11_24146938_+	1	3	1
chr11_25531563_+	1	0	0
chr11_25557527_+	1	0	1
chr11_29134370_+	1	0	0
chr11_34506048_+	1	1	0
chr11_36727490_+	1	0	0
chr11_43376450_+	1	5	2
chr11_43823532_+	1	0	0
chr11_46068078_+	1	1	0
chr11_48012792_-	1	0	0
chr11_48945947_-	1	0	0
chr11_58093850_+	1	0	0
chr11_61182507_+	1	0	20
chr11_66274505_-	1	5	9
chr11_67678598_-	1	0	0
chr11_7134436_-	1	0	0
chr11_72546639_+	1	0	0
chr11_93879405_+	1	0	0
chr12_100914459_-	1	1	2
chr12_10127650_-	1	0	0
chr12_101416331_+	1	0	0
chr12_1120313_+	1	0	0
chr12_114828430_+	1	0	0
chr12_11570583_-	1	0	0
chr12_118331175_-	1	0	0
chr12_12287990_-	1	0	0
chr12_12424155_+	1	0	0
chr12_12666833_-	1	0	0
chr12_17185152_-	1	0	0
chr12_1727714_+	1	0	0
chr12_19238666_-	1	0	3
chr12_21124890_+	1	0	0
chr12_2127813_+	1	0	0
chr12_22283688_+	1	0	0
chr12_22561232_-	1	0	0
chr12_23493394_+	1	0	0
chr12_24329049_+	1	0	0
chr12_25510197_-	1	0	0
chr12_27492083_-	1	0	4
chr12_29574416_+	1	0	2
chr12_3093144_-	1	3	0
chr12_45091348_+	1	0	1
chr12_45911435_-	1	0	0
chr12_45916278_+	1	0	0
chr12_48081262_-	1	0	0
chr12_50859534_-	1	0	0
chr12_513036_-	1	0	0
chr12_56099445_-	1	0	2
chr12_57918931_-	1	0	1
chr12_65108822_+	1	0	0
chr12_71543990_+	1	0	0
chr12_74784153_-	1	0	1
chr12_95067489_+	1	0	6
chr13_107712847_+	1	0	0
chr13_15292852_+	1	0	0
chr13_22751094_+	1	0	0
chr13_39079089_+	1	5	4
chr13_40075958_+	1	0	0
chr13_42767092_-	1	0	0
chr13_44240516_+	1	1	10
chr13_50679800_-	1	0	0
chr13_58295848_-	1	0	0
chr13_66205921_+	1	11	6
chr13_73622156_-	1	0	0
chr13_81271944_-	1	19	36
chr13_89673641_+	1	0	0
chr13_90226238_+	1	0	0
chr13_91469014_+	1	0	0
chr13_99392631_+	1	0	0
chr14_110059197_+	1	0	0
chr14_110282736_+	1	0	1
chr14_11237756_-	1	0	0
chr14_113378483_+	1	2	0
chr14_115520280_-	1	0	0
chr14_1207232_+	1	0	0
chr14_120968118_-	1	0	0
chr14_123653597_-	1	1	0
chr14_123653624_-	1	0	0
chr14_124413867_-	1	0	0
chr14_124512407_-	1	0	0
chr14_125510633_-	1	0	0
chr14_1271253_+	1	2	2
chr14_20642271_+	1	0	0
chr14_21972968_-	1	0	0
chr14_2679509_-	1	0	0
chr14_41830504_-	1	0	0
chr14_43667703_-	1	0	0
chr14_47710858_-	1	0	0
chr14_49254067_+	1	0	0
chr14_57672730_+	1	7	2
chr14_58092293_-	1	0	0
chr14_60461079_-	1	0	1
chr14_60500148_+	1	0	0
chr14_60560386_-	1	0	1
chr14_61253119_+	1	0	0
chr14_6267731_+	1	0	0
chr14_63148464_+	1	0	1
chr14_6885382_-	1	1	0
chr14_69304540_+	1	0	0
chr14_79231030_+	1	0	0
chr14_8203262_-	1	0	0
chr14_832919_-	1	0	1
chr14_83617225_+	1	0	0
chr14_86304583_-	1	0	0
chr14_87668780_-	1	0	0
chr14_88297094_-	1	0	0
chr14_99267212_+	1	0	1
chr14_99691364_-	1	0	0
chr15_100606903_-	1	0	1
chr15_11069525_+	1	0	0
chr15_15462563_+	1	0	0
chr15_15682055_+	1	0	0
chr15_15932066_+	1	0	0
chr15_16549554_-	1	0	0
chr15_16562173_-	1	0	0
chr15_19666140_-	1	1	3
chr15_2100861_-	1	5	0
chr15_21829329_+	1	0	0
chr15_27759407_+	1	3	4
chr15_2958215_-	1	0	0
chr15_38996078_+	1	0	0
chr15_41895095_+	1	0	0
chr15_42421575_+	1	0	0
chr15_43766850_-	1	0	0
chr15_44086126_+	1	0	0
chr15_4649452_-	1	0	0
chr15_4819836_+	1	0	0
chr15_54515688_+	1	0	2
chr15_54940448_+	1	0	3
chr15_55027197_+	1	0	0
chr15_6040304_-	1	1	0
chr15_66979920_+	1	0	0
chr15_73654565_+	1	0	0
chr15_813653_-	1	0	0
chr15_85209738_-	1	0	0
chr15_97048230_-	1	0	0
chr15_98268845_-	1	6	0
chr15_99041469_+	1	0	0
chr16_11238186_+	1	0	0
chr16_13237706_-	1	0	0
chr16_13984912_-	1	0	0
chr16_1423087_+	1	0	0
chr16_14259210_+	1	0	0
chr16_16116740_+	1	0	0
chr16_27431807_+	1	0	0
chr16_30950654_+	1	0	34
chr16_31778315_+	1	1	0
chr16_31844655_-	1	0	0
chr16_34217587_-	1	3	0
chr16_41965993_+	1	0	0
chr16_42866989_+	1	0	0
chr16_48151522_+	1	0	0
chr16_48704476_-	1	0	2
chr16_4889354_+	1	0	0
chr16_51022430_-	1	0	0
chr16_51176438_+	1	0	0
chr16_63630804_+	1	0	0
chr16_63687968_-	1	0	0
chr16_6463445_-	1	0	0
chr16_68543050_-	1	0	0
chr16_72930719_-	1	0	0
chr16_75577555_-	1	0	0
chr16_75635327_-	1	0	0
chr16_76968826_-	1	1	0
chr16_972820_-	1	0	0
chr17_12631226_-	1	0	0
chr17_16313447_+	1	0	0
chr17_20728787_-	1	6	0
chr17_2329188_-	1	1	0
chr17_29726129_-	1	0	0
chr17_30132859_+	1	0	0
chr17_30462225_+	1	0	0
chr17_33832194_-	1	0	0
chr17_34148009_+	1	0	0
chr17_4411876_+	1	1	0
chr17_45248484_-	1	1	3
chr17_55650609_-	1	0	0
chr17_65900280_+	1	1	0
chr17_72775248_+	1	0	0
chr17_77861333_-	1	0	0
chr17_7845081_-	1	0	11
chr17_817271_+	1	0	0
chr17_83444783_+	1	0	0
chr17_84139509_-	1	0	0
chr17_9100438_+	1	0	0
chr17_92796295_-	1	0	0
chr17_92802225_+	1	0	0
chr17_95348026_-	1	2	0
chr18_11255735_-	1	0	0
chr18_1159526_+	1	0	0
chr18_21196835_-	1	0	0
chr18_21726303_+	1	0	2
chr18_28334940_+	1	0	0
chr18_37787268_-	1	0	0
chr18_43459654_-	1	0	1
chr18_46164180_+	1	0	1
chr18_48571500_+	1	0	0
chr18_4935928_-	1	0	0
chr18_62932075_-	1	0	6
chr18_63395804_+	1	1	5
chr18_63567805_-	1	0	0
chr18_66379104_+	1	0	1
chr18_7363491_-	1	0	0
chr19_10146116_-	1	0	2
chr19_1064368_+	1	0	0
chr19_11592504_-	1	1	0
chr19_13880758_+	1	0	0
chr19_14592903_-	1	0	0
chr19_15370553_-	1	0	0
chr19_15965492_-	1	0	0
chr19_16145879_+	1	1	4
chr19_16431839_+	1	0	0
chr19_16572827_+	1	0	0
chr19_2042582_-	1	0	0
chr19_24470088_-	1	0	0
chr19_27125048_-	1	0	0
chr19_27263615_+	1	0	0
chr19_29370991_+	1	0	0
chr19_31274992_+	1	0	0
chr19_31902692_+	1	0	0
chr19_35107567_-	1	0	0
chr19_36118049_-	1	1	0
chr19_38523376_+	1	0	0
chr19_4195041_+	1	1	0
chr19_44665663_+	1	0	0
chr19_50461489_-	1	0	0
chr19_560993_-	1	0	0
chr19_9586222_+	1	0	0
chr2_106126706_+	1	0	0
chr2_106431507_+	1	0	0
chr2_107107411_-	1	0	0
chr2_111345306_-	1	0	0
chr2_125166398_-	1	0	0
chr2_125581767_+	1	0	1
chr2_130124631_+	1	0	0
chr2_132030666_-	1	0	1
chr2_133695550_-	1	0	0
chr2_133950491_+	1	0	0
chr2_135478886_+	1	2	4
chr2_136198796_-	1	0	0
chr2_139747237_+	1	0	0
chr2_143066419_-	1	2	3
chr2_143554954_-	1	0	0
chr2_14662009_-	1	0	0
chr2_147706383_+	1	0	0
chr2_14898173_-	1	0	0
chr2_153182132_+	1	0	0
chr2_159910879_+	1	0	0
chr2_165931224_-	1	0	0
chr2_168294264_-	1	0	0
chr2_1697080_-	1	0	1
chr2_180355370_+	1	0	0
chr2_188903023_-	1	0	0
chr2_19335037_-	1	0	0
chr2_197228704_+	1	0	0
chr2_197850870_-	1	2	0
chr2_201535109_-	1	0	1
chr2_21135166_+	1	2	2
chr2_23633412_+	1	0	0
chr2_33917812_-	1	0	0
chr2_38512240_+	1	0	0
chr2_41201291_-	1	0	0
chr2_41803285_+	1	0	0
chr2_44368432_+	1	0	0
chr2_50808561_-	1	0	0
chr2_53748908_+	1	0	0
chr2_55683037_-	1	0	0
chr2_57353824_-	1	1	0
chr2_57815128_+	1	0	0
chr2_61847058_+	1	1	0
chr2_63969956_-	1	0	0
chr2_75479599_-	1	0	0
chr2_76713192_+	1	0	0
chr2_77481172_+	1	0	0
chr2_86812475_-	1	0	0
chr2_89371481_+	1	0	0
chr2_89707468_+	1	0	0
chr2_90371680_+	1	0	0
chr2_91933490_-	1	0	0
chr2_92512298_-	1	0	0
chr2_95527359_-	1	0	1
chr2_96147408_-	1	0	0
chr2_98319578_-	1	0	0
chr20_1003862_-	1	0	0
chr20_11105476_-	1	0	0
chr20_1249594_+	1	0	0
chr20_14300366_+	1	2	4
chr20_15974144_+	1	0	1
chr20_17469374_-	1	0	0
chr20_1933330_+	1	0	0
chr20_21132449_-	1	0	0
chr20_21698594_-	1	0	0
chr20_2199303_-	1	0	0
chr20_22398477_-	1	0	0
chr20_34572392_-	1	0	0
chr20_36083721_-	1	0	0
chr20_4223447_+	1	0	1
chr20_4376538_+	1	0	0
chr20_46654120_-	1	1	0
chr20_4696952_-	1	0	0
chr20_4697014_-	1	0	0
chr20_561445_-	1	0	1
chr20_56406401_-	1	0	0
chr20_57524871_+	1	1	1
chr20_63444389_+	1	0	0
chr20_67089933_-	1	0	0
chr20_67432146_-	1	0	0
chr20_699018_+	1	0	0
chr20_71075516_-	1	0	0
chr20_72680372_-	1	0	0
chr20_74029468_+	1	1	0
chr20_7816317_-	1	0	0
chr20_8810923_+	1	0	0
chr3_10442217_+	1	0	0
chr3_106114635_+	1	0	0
chr3_109064444_-	1	1	0
chr3_115472136_+	1	1	0
chr3_120336245_-	1	0	0
chr3_123262005_+	1	0	0
chr3_125628912_-	1	0	0
chr3_128141906_-	1	0	1
chr3_137692903_-	1	0	0
chr3_141147663_+	1	2	3
chr3_142988743_-	1	0	1
chr3_147439369_-	1	0	0
chr3_15434974_-	1	0	7
chr3_156802304_+	1	0	0
chr3_16586753_+	1	0	0
chr3_168675732_+	1	1	0
chr3_176593489_-	1	0	0
chr3_179058014_-	1	0	0
chr3_19501659_-	1	0	1
chr3_20061708_-	1	0	0
chr3_22507695_-	1	0	0
chr3_27163155_-	1	0	1
chr3_33546939_-	1	0	0
chr3_34622443_-	1	0	0
chr3_35358538_-	1	0	2
chr3_37777618_+	1	0	1
chr3_38846701_+	1	0	0
chr3_38848250_+	1	1	3
chr3_41863072_+	1	0	0
chr3_42993305_-	1	0	0
chr3_52467457_+	1	0	0
chr3_55677596_-	1	0	0
chr3_5834256_+	1	0	0
chr3_61681_-	1	0	0
chr3_63579636_+	1	0	0
chr3_66016759_+	1	0	0
chr3_70040656_-	1	0	0
chr3_72694905_+	1	0	0
chr3_75671493_-	1	0	0
chr3_80499059_+	1	0	0
chr3_86940604_+	1	0	0
chr3_9895861_-	1	1	0
chr4_101649178_-	1	0	0
chr4_107392767_-	1	0	0
chr4_116029904_-	1	4	0
chr4_120812795_+	1	0	6
chr4_129094671_-	1	0	0
chr4_138096858_+	1	0	0
chr4_139074353_+	1	0	7
chr4_139568625_-	1	0	0
chr4_140491664_-	1	0	0
chr4_147040111_-	1	0	3
chr4_147074962_+	1	0	1
chr4_15389702_+	1	0	0
chr4_158270965_+	1	0	0
chr4_161743282_-	1	0	0
chr4_167618965_+	1	0	0
chr4_170241370_-	1	0	0
chr4_18200338_+	1	1	0
chr4_22944786_+	1	0	0
chr4_25555650_+	1	0	0
chr4_32221750_-	1	0	0
chr4_32635860_+	1	0	0
chr4_33911265_-	1	0	0
chr4_36528298_+	1	0	0
chr4_3999606_+	1	0	0
chr4_44086548_-	1	0	0
chr4_59973319_-	1	0	0
chr4_62078031_+	1	0	0
chr4_63844559_-	1	0	0
chr4_77930006_-	1	0	0
chr4_80967373_-	1	0	5
chr4_88877091_-	1	0	0
chr4_93582932_+	1	0	2
chr4_94098649_+	1	0	0
chr5_108445794_+	1	0	0
chr5_10868049_+	1	2	0
chr5_109979130_-	1	0	0
chr5_115230660_+	1	0	15
chr5_117479405_+	1	0	0
chr5_128039475_+	1	0	0
chr5_138489605_+	1	0	0
chr5_138914104_+	1	0	0
chr5_140696962_-	1	0	0
chr5_15092999_-	1	0	1
chr5_153333761_-	1	0	0
chr5_154449549_-	1	0	0
chr5_155367854_-	1	0	0
chr5_156665340_+	1	0	0
chr5_159298125_-	1	0	0
chr5_165527352_+	1	5	1
chr5_166127861_+	1	0	0
chr5_173656131_+	1	0	0
chr5_176670810_+	1	0	4
chr5_182850576_-	1	0	0
chr5_187015844_+	1	0	0
chr5_20920053_+	1	0	0
chr5_39627000_+	1	0	0
chr5_42621224_-	1	0	0
chr5_4271615_+	1	0	0
chr5_47305125_+	1	0	0
chr5_54373414_-	1	0	1
chr5_55376599_+	1	0	0
chr5_56681973_+	1	0	0
chr5_56949817_-	1	0	1
chr5_60916525_+	1	10	4
chr5_67955348_-	1	0	5
chr5_6826627_-	1	0	0
chr5_68486819_+	1	0	0
chr5_72073429_+	1	0	0
chr5_72815835_-	1	12	2
chr5_73402737_+	1	0	1
chr5_74957244_-	1	1	2
chr5_78227210_+	1	0	4
chr5_78282107_+	1	4	0
chr5_80019726_-	1	0	3
chr5_83215671_-	1	0	0
chr5_84373039_-	1	0	6
chr5_85180759_-	1	2	2
chr5_85762756_+	1	0	0
chr5_8596691_-	1	0	0
chr5_87795079_-	1	0	0
chr5_88142397_+	1	0	9
chr5_9221301_-	1	0	0
chr5_97030812_-	1	0	0
chr5_97198424_+	1	0	6
chr6_105128693_-	1	0	0
chr6_106923503_+	1	0	6
chr6_110609348_+	1	0	0
chr6_117089577_-	1	0	0
chr6_12080457_-	1	0	0
chr6_124234371_-	1	0	0
chr6_124900795_+	1	0	0
chr6_126615911_-	1	0	0
chr6_129891246_+	1	0	0
chr6_135735337_+	1	0	0
chr6_136070594_-	1	0	0
chr6_14651336_+	1	1	0
chr6_147427646_-	1	0	0
chr6_148471995_+	1	0	0
chr6_148688091_+	1	0	0
chr6_152513230_-	1	0	0
chr6_152771454_+	1	0	0
chr6_152868103_-	1	0	0
chr6_155426836_-	1	3	1
chr6_158676431_+	1	0	0
chr6_1703908_+	1	1	0
chr6_176759473_+	1	0	0
chr6_179711390_+	1	1	0
chr6_29622817_-	1	0	0
chr6_2966212_-	1	0	0
chr6_31430211_+	1	0	0
chr6_31646223_+	1	0	0
chr6_37020071_-	1	0	0
chr6_373300_-	1	0	0
chr6_37475949_+	1	0	1
chr6_37556005_-	1	0	0
chr6_41698179_+	1	1	0
chr6_51513097_+	1	0	0
chr6_53060429_-	1	2	4
chr6_5310849_-	1	0	2
chr6_54993794_-	1	0	0
chr6_55376766_+	1	0	0
chr6_56726771_-	1	0	0
chr6_59704720_+	1	0	0
chr6_63084041_-	1	0	0
chr6_63511992_+	1	0	2
chr6_66076364_+	1	1	0
chr6_74504137_-	1	0	0
chr6_75513572_-	1	0	0
chr6_7613084_-	1	0	2
chr6_81030913_-	1	0	0
chr6_81772957_+	1	0	0
chr6_91212820_+	1	0	3
chr7_106236567_+	1	0	0
chr7_108390243_-	1	0	0
chr7_111042111_-	1	0	0
chr7_111592836_+	1	0	0
chr7_112827469_+	1	0	0
chr7_115253183_+	1	0	0
chr7_123483509_-	1	0	0
chr7_125240748_-	1	0	0
chr7_127382074_+	1	0	0
chr7_129315048_-	1	0	1
chr7_130395255_-	1	1	3
chr7_131076715_+	1	0	0
chr7_133739368_-	1	0	0
chr7_137698395_-	1	0	0
chr7_141287798_-	1	0	0
chr7_144031097_+	1	0	0
chr7_152682734_+	1	0	0
chr7_15556513_+	1	0	0
chr7_157171692_-	1	0	0
chr7_158438610_+	1	0	0
chr7_159724780_+	1	0	0
chr7_167817750_-	1	1	0
chr7_18552090_-	1	0	0
chr7_2412884_-	1	0	0
chr7_28703919_+	1	0	0
chr7_29277079_+	1	0	0
chr7_29479433_-	1	1	0
chr7_34959361_+	1	0	1
chr7_35128084_+	1	1	0
chr7_39208061_-	1	0	0
chr7_39208106_-	1	0	0
chr7_3956404_+	1	0	0
chr7_46395459_-	1	2	0
chr7_49896233_-	1	0	0
chr7_50541622_+	1	0	0
chr7_56835973_-	1	1	0
chr7_60800192_+	1	0	0
chr7_60806345_-	1	0	0
chr7_6300650_+	1	0	0
chr7_63562003_+	1	0	1
chr7_70615345_-	1	0	0
chr7_71276120_+	1	0	0
chr7_76721905_+	1	0	0
chr7_81916498_+	1	0	0
chr7_85011993_-	1	0	0
chr7_89276798_-	1	0	0
chr7_89713936_-	1	0	0
chr7_9048747_+	1	0	0
chr7_91459077_+	1	0	0
chr7_92226467_+	1	0	0
chr7_94757572_+	1	0	7
chr7_96790419_+	1	0	0
chr8_101776924_+	1	0	0
chr8_102852932_+	1	0	4
chr8_10426317_-	1	0	0
chr8_108209892_+	1	14	2
chr8_11059448_+	1	6	0
chr8_111359772_+	1	0	4
chr8_11230421_+	1	0	0
chr8_11310283_+	1	1	0
chr8_114731493_-	1	0	1
chr8_119669663_-	1	0	0
chr8_12049514_-	1	1	0
chr8_122161596_+	1	0	0
chr8_129276369_+	1	0	0
chr8_137905209_+	1	0	0
chr8_140850799_-	1	0	0
chr8_141171114_-	1	0	0
chr8_142491420_-	1	0	0
chr8_143076417_-	1	1	0
chr8_15292563_+	1	0	0
chr8_21155138_-	1	0	0
chr8_25914283_-	1	0	0
chr8_29525113_+	1	0	0
chr8_34030416_-	1	0	0
chr8_43079173_-	1	0	0
chr8_43342945_+	1	0	0
chr8_45245194_-	1	0	0
chr8_45469274_-	1	0	1
chr8_52378837_-	1	0	1
chr8_58125152_-	1	0	0
chr8_60280021_-	1	0	0
chr8_7505422_+	1	0	0
chr8_77928748_+	1	0	0
chr8_78335026_-	1	0	0
chr8_79091444_+	1	0	0
chr8_90172775_+	1	10	4
chr8_99781271_+	1	0	0
chr9_102821876_+	1	0	2
chr9_107954427_+	1	0	0
chr9_10860497_+	1	0	0
chr9_119022113_+	1	0	0
chr9_119732032_-	1	0	0
chr9_120370470_-	1	0	0
chr9_122512707_+	1	0	0
chr9_123673940_+	1	0	0
chr9_125032938_-	1	0	0
chr9_14242545_+	1	0	0
chr9_17748932_-	1	0	0
chr9_21703853_+	1	0	0
chr9_22500036_+	1	0	6
chr9_23030105_-	1	0	0
chr9_27710529_-	1	0	0
chr9_35988635_-	1	0	0
chr9_36656138_+	1	0	1
chr9_41575704_+	1	0	0
chr9_42633905_-	1	0	0
chr9_43141261_-	1	0	0
chr9_51057743_-	1	1	0
chr9_53898066_+	1	0	0
chr9_54556927_-	1	1	0
chr9_56195771_-	1	0	0
chr9_60418060_-	1	0	0
chr9_61667218_+	1	0	0
chr9_69537392_+	1	0	0
chr9_7072236_-	1	0	0
chr9_70723345_+	1	0	0
chr9_73158283_+	1	0	0
chr9_79031745_-	1	0	1
chr9_83078310_-	1	0	0
chr9_86013104_+	1	0	4
chr9_96634299_-	1	0	0
chr9_96634303_-	1	3	1
chr9_97199013_+	1	0	0
chr9_98115604_-	1	0	0
chrX_101425672_+	1	0	0
chrX_102620217_-	1	0	0
chrX_106605118_-	1	0	1
chrX_106616830_+	1	0	0
chrX_119822318_-	1	0	0
chrX_128889833_-	1	0	0
chrX_129120044_+	1	0	0
chrX_144164922_-	1	0	0
chrX_146489259_+	1	0	0
chrX_15414965_+	1	0	0
chrX_18528989_-	1	0	0
chrX_18619083_-	1	0	0
chrX_25731132_+	1	0	0
chrX_36583277_+	1	2	17
chrX_39514861_+	1	0	0
chrX_40249183_+	1	0	1
chrX_56380703_+	1	0	0
chrX_57281556_+	1	0	0
chrX_67312012_+	1	4	3
chrX_69719321_-	1	0	0
chrX_70826701_+	1	0	0
chrX_76360092_-	1	0	0
chrX_80877352_-	1	0	0
chrX_82098473_+	1	0	0
chrX_82906418_-	1	0	0
chrX_88779239_-	1	0	0
chrY_9275503_+	1	0	0
chr2_177955488_+	0	95	15
chr3_137969653_+	0	51	13
chr17_75353332_-	0	32	2
chr9_44219910_-	0	32	1
chr7_139245015_+	0	30	0
chr1_76241527_+	0	28	2
chr17_54369155_+	0	24	1
chr12_55162413_+	0	23	1
chrX_68847642_-	0	23	13
chr3_124965194_+	0	22	0
chr4_47257631_-	0	22	16
chr15_44342376_+	0	21	3
chr6_100775275_-	0	21	11
chr6_31371991_+	0	21	21
chr10_62276352_+	0	20	0
chr15_54616106_+	0	20	0
chr17_5767489_+	0	20	3
chr9_19645499_+	0	19	1
chr1_224018644_+	0	18	12
chr16_4648359_+	0	18	1
chr5_98706798_+	0	18	6
chr15_45674761_-	0	17	7
chr3_47385172_+	0	17	0
chrX_98039700_-	0	17	2
chr3_89916539_+	0	16	0
chr5_17665096_+	0	16	9
chr15_103325462_-	0	15	22
chr15_1692737_-	0	15	0
chr6_73146487_-	0	14	13
chr1_64639178_+	0	13	0
chr10_1480081_-	0	13	0
chr10_39621311_+	0	13	0
chr11_128062583_+	0	13	6
chr18_53574406_+	0	13	0
chr2_142709569_+	0	13	5
chr2_148722612_+	0	13	0
chr4_107450030_+	0	13	13
chr4_31654835_+	0	13	0
chr6_75571956_-	0	13	9
chr9_106690555_-	0	13	28
chrX_103785218_+	0	13	0
chr1_40156080_-	0	12	0
chr10_6569543_-	0	12	5
chr11_118859994_-	0	12	0
chr11_121529238_-	0	12	4
chr11_74846940_-	0	12	1
chr17_87346260_+	0	12	0
chr5_150215175_+	0	12	0
chr7_2271552_+	0	12	1
chr1_91006795_+	0	11	2
chr1_94527783_+	0	11	0
chr11_79206690_-	0	11	1
chr12_117011087_+	0	11	1
chr12_74990397_+	0	11	1
chr15_52950267_-	0	11	0
chr17_42121282_+	0	11	0
chr2_177955504_+	0	11	2
chr20_26235843_+	0	11	2
chr5_12811249_+	0	11	4
chr5_89192715_+	0	11	1
chr7_36649387_+	0	11	0
chr1_153970418_+	0	10	0
chr10_56634619_-	0	10	3
chr10_66829078_-	0	10	0
chr14_123935522_-	0	10	0
chr14_52352135_+	0	10	0
chr14_88202407_+	0	10	4
chr15_14851697_+	0	10	10
chr3_110980742_+	0	10	5
chr6_44197697_+	0	10	1
chr7_7415220_-	0	10	0
chr9_106783485_+	0	10	1
chr9_52982647_+	0	10	0
chrX_126350068_+	0	10	2
chrX_137755546_+	0	10	1
chrX_78996291_+	0	10	0
chr1_102288911_-	0	9	0
chr15_67627110_+	0	9	4
chr17_53975929_-	0	9	4
chr17_54994442_-	0	9	0
chr17_74688405_+	0	9	0
chr3_131076509_-	0	9	0
chr3_19303223_+	0	9	0
chr4_84158781_+	0	9	0
chr5_185154727_+	0	9	3
chr5_67494448_+	0	9	0
chr6_100553578_+	0	9	1
chr6_15687196_+	0	9	0
chr6_161547603_+	0	9	6
chr6_57489368_+	0	9	1
chr6_67494816_+	0	9	0
chr7_104030804_+	0	9	1
chr8_106531854_+	0	9	0
chr8_84883285_-	0	9	2
chr9_98330995_+	0	9	0
chr1_141865100_+	0	8	0
chr1_39735632_+	0	8	0
chr1_51947744_-	0	8	1
chr1_93161328_+	0	8	0
chr10_27491862_-	0	8	0
chr10_56509577_-	0	8	17
chr10_91378640_+	0	8	6
chr12_33333545_+	0	8	2
chr13_58216736_+	0	8	2
chr14_55328365_+	0	8	1
chr2_16871788_-	0	8	0
chr2_170460030_+	0	8	0
chr2_20964134_+	0	8	10
chr6_27696901_+	0	8	0
chr7_45483171_+	0	8	0
chr7_93068711_+	0	8	0
chr9_129622984_+	0	8	7
chrX_23282954_+	0	8	0
chrX_27339851_+	0	8	0
chr1_17693897_+	0	7	0
chr11_28428616_+	0	7	0
chr11_35501617_-	0	7	0
chr13_55370518_+	0	7	13
chr13_74963559_-	0	7	5
chr13_76918640_-	0	7	0
chr17_2339296_-	0	7	0
chr2_157522002_+	0	7	0
chr20_56115086_+	0	7	0
chr3_173012270_+	0	7	0
chr4_128941974_-	0	7	0
chr4_149275489_-	0	7	4
chr4_66664815_+	0	7	1
chr6_93114899_+	0	7	0
chr8_59202507_+	0	7	5
chr8_64709088_+	0	7	0
chrX_45685290_+	0	7	0
chr1_154372183_+	0	6	0
chr10_21202524_-	0	6	2
chr10_41224823_+	0	6	0
chr10_74339937_-	0	6	0
chr12_44621916_+	0	6	3
chr13_106448495_+	0	6	0
chr13_84113926_-	0	6	0
chr14_17213061_+	0	6	2
chr15_111289938_+	0	6	0
chr15_18678402_-	0	6	0
chr15_65615209_+	0	6	6
chr16_1025713_+	0	6	3
chr17_14985040_+	0	6	0
chr18_28768907_+	0	6	1
chr2_100907786_+	0	6	0
chr2_109522280_-	0	6	0
chr2_122555310_-	0	6	4
chr2_129267527_-	0	6	1
chr20_72707005_-	0	6	0
chr3_8000701_-	0	6	0
chr4_3149854_+	0	6	9
chr5_108570321_+	0	6	1
chr5_178153649_+	0	6	0
chr5_61030325_-	0	6	1
chr6_179586102_+	0	6	2
chr9_14840813_-	0	6	1
chr9_6066251_+	0	6	0
chr9_62315895_+	0	6	6
chr1_137343656_+	0	5	0
chr1_139503446_-	0	5	5
chr1_160225595_-	0	5	2
chr1_75666498_-	0	5	0
chr1_90809454_+	0	5	0
chr10_48413064_+	0	5	0
chr10_53593540_+	0	5	1
chr11_72394000_-	0	5	40
chr12_3031112_-	0	5	0
chr12_48485744_-	0	5	2
chr12_86977417_+	0	5	0
chr13_88181095_+	0	5	0
chr17_3384549_+	0	5	0
chr18_2066278_+	0	5	1
chr2_146214468_+	0	5	24
chr2_190961331_-	0	5	2
chr2_33939520_+	0	5	0
chr20_30400538_+	0	5	4
chr20_35558184_+	0	5	0
chr20_8834171_-	0	5	0
chr3_115763451_+	0	5	0
chr3_59124870_+	0	5	0
chr4_112377859_-	0	5	8
chr5_149463749_+	0	5	0
chr5_6150475_-	0	5	4
chr6_132223196_+	0	5	0
chr6_132223201_+	0	5	0
chr6_56832767_-	0	5	0
chr6_86593890_-	0	5	1
chr8_50119161_+	0	5	0
chrX_37474726_+	0	5	1
chrX_78193561_+	0	5	0
chr1_123892206_-	0	4	3
chr1_168987220_-	0	4	0
chr1_192683966_-	0	4	0
chr1_197965444_+	0	4	0
chr10_32926815_+	0	4	0
chr10_51495361_-	0	4	0
chr11_122889578_+	0	4	0
chr12_39742649_-	0	4	0
chr12_58381201_-	0	4	3
chr13_107160952_+	0	4	0
chr13_1151970_-	0	4	0
chr13_51105451_-	0	4	0
chr16_24303938_-	0	4	11
chr18_45163655_+	0	4	1
chr2_152102896_-	0	4	0
chr2_170468576_-	0	4	1
chr2_190321772_+	0	4	3
chr2_29792901_+	0	4	0
chr3_131778585_-	0	4	0
chr3_172211207_+	0	4	3
chr3_26871071_-	0	4	1
chr3_36473823_-	0	4	0
chr4_159368011_+	0	4	5
chr4_94814208_+	0	4	1
chr4_95939225_+	0	4	0
chr5_114718218_-	0	4	3
chr5_15280567_+	0	4	0
chr5_170302147_+	0	4	0
chr5_95134083_-	0	4	6
chr6_152970688_-	0	4	1
chr6_16491947_-	0	4	3
chr6_167237820_-	0	4	2
chr7_119371882_-	0	4	2
chr7_49950144_+	0	4	3
chr7_76694518_+	0	4	3
chr8_119985106_-	0	4	1
chr8_41549989_+	0	4	0
chr8_53121469_+	0	4	0
chrX_114128715_-	0	4	0
chrX_53611419_-	0	4	0
chr1_118009642_+	0	3	0
chr1_160907714_-	0	3	0
chr1_200935437_-	0	3	0
chr1_219456276_+	0	3	0
chr1_91358150_+	0	3	0
chr10_32355433_+	0	3	0
chr10_51115051_-	0	3	0
chr11_43393420_-	0	3	0
chr11_65442873_-	0	3	0
chr12_101182691_+	0	3	2
chr12_125254874_-	0	3	3
chr12_13205815_-	0	3	0
chr12_2489198_+	0	3	1
chr12_32803845_-	0	3	6
chr12_47533664_+	0	3	0
chr13_28598525_-	0	3	0
chr13_55302146_+	0	3	1
chr13_9641817_-	0	3	0
chr14_34151251_-	0	3	4
chr14_38075637_-	0	3	0
chr14_80320843_+	0	3	1
chr15_32748573_+	0	3	1
chr16_75606378_-	0	3	5
chr17_65110549_-	0	3	0
chr17_65712532_-	0	3	4
chr2_100343115_+	0	3	0
chr2_134209980_-	0	3	0
chr2_183503285_+	0	3	0
chr2_187363755_+	0	3	0
chr2_84277894_+	0	3	0
chr20_25108176_-	0	3	4
chr20_71921392_+	0	3	0
chr3_106912083_+	0	3	0
chr3_113023147_+	0	3	0
chr3_114903077_-	0	3	0
chr4_100662276_-	0	3	0
chr4_167628069_+	0	3	3
chr5_105460148_-	0	3	5
chr5_112295739_+	0	3	0
chr5_114218254_+	0	3	0
chr5_141632540_+	0	3	19
chr5_144329323_-	0	3	1
chr5_160542022_-	0	3	0
chr5_35634428_+	0	3	0
chr5_47911239_+	0	3	0
chr5_48742185_-	0	3	0
chr5_98706801_+	0	3	1
chr6_19286826_-	0	3	0
chr6_94796127_-	0	3	1
chr7_102336336_-	0	3	0
chr7_111798129_+	0	3	0
chr7_29531795_-	0	3	0
chr7_34264379_-	0	3	1
chr7_47748_+	0	3	0
chr7_68652576_+	0	3	0
chr8_66007759_+	0	3	0
chr8_68367564_+	0	3	0
chr8_84722822_-	0	3	1
chr8_88292405_-	0	3	13
chr8_97807521_+	0	3	0
chr9_19645500_+	0	3	0
chr9_36366351_+	0	3	0
chr1_1093234_+	0	2	8
chr1_160225617_-	0	2	1
chr1_175860316_-	0	2	2
chr1_186585436_-	0	2	11
chr1_198367701_-	0	2	0
chr1_5604532_-	0	2	1
chr10_1912264_+	0	2	0
chr10_40602271_+	0	2	0
chr10_82539674_+	0	2	0
chr10_84916308_-	0	2	0
chr10_87692016_+	0	2	0
chr11_103659047_-	0	2	1
chr11_113730172_+	0	2	0
chr11_12537923_+	0	2	1
chr11_45334629_-	0	2	7
chr11_76002126_-	0	2	1
chr11_9775485_+	0	2	0
chr12_1120296_+	0	2	1
chr12_19644573_-	0	2	0
chr12_34190552_-	0	2	2
chr12_49078812_-	0	2	0
chr12_52417561_+	0	2	0
chr12_67074175_+	0	2	0
chr12_9555879_+	0	2	2
chr13_11816725_-	0	2	2
chr13_45833783_+	0	2	0
chr13_64688977_+	0	2	0
chr14_113030422_+	0	2	0
chr14_25514467_-	0	2	2
chr14_68839789_+	0	2	0
chr14_8310450_+	0	2	8
chr14_88532710_+	0	2	0
chr14_90821852_-	0	2	0
chr15_102011680_-	0	2	0
chr15_15312023_-	0	2	0
chr15_31635908_-	0	2	1
chr15_48532849_-	0	2	2
chr16_16276161_-	0	2	1
chr16_22639460_-	0	2	1
chr16_30317164_+	0	2	1
chr16_41336581_+	0	2	0
chr17_12702026_-	0	2	1
chr17_76371207_-	0	2	0
chr18_31180835_+	0	2	0
chr18_41235553_-	0	2	0
chr18_55192515_+	0	2	4
chr19_14592876_-	0	2	0
chr19_31770052_+	0	2	2
chr19_4841978_+	0	2	0
chr2_110468544_-	0	2	0
chr2_12153522_-	0	2	0
chr2_147641712_-	0	2	0
chr2_43088657_-	0	2	2
chr2_64338214_-	0	2	0
chr20_2199282_-	0	2	0
chr20_2348005_-	0	2	0
chr20_6746701_+	0	2	3
chr20_70426929_-	0	2	0
chr3_114873076_-	0	2	0
chr3_124965203_+	0	2	0
chr3_144878347_+	0	2	0
chr3_35001365_-	0	2	0
chr3_53534311_-	0	2	0
chr4_110797718_-	0	2	0
chr4_13363400_-	0	2	0
chr4_172003552_+	0	2	0
chr4_172409571_+	0	2	2
chr4_46386378_-	0	2	0
chr5_165183398_+	0	2	0
chr5_165980789_-	0	2	0
chr5_3794297_+	0	2	0
chr5_77766821_+	0	2	0
chr5_8205241_+	0	2	4
chr5_90622363_+	0	2	0
chr5_95845182_-	0	2	1
chr6_106771558_+	0	2	0
chr6_150165473_-	0	2	0
chr6_152493108_+	0	2	0
chr6_179883926_-	0	2	0
chr6_34141001_-	0	2	0
chr6_51591688_-	0	2	0
chr6_58026198_-	0	2	0
chr6_66144252_-	0	2	0
chr6_71213067_+	0	2	0
chr6_75513623_-	0	2	0
chr7_125403042_-	0	2	0
chr8_142816678_-	0	2	0
chr8_21579728_-	0	2	0
chr8_21806061_+	0	2	5
chr8_32006666_-	0	2	2
chr8_39194206_-	0	2	0
chr8_80522245_+	0	2	1
chr9_118700778_+	0	2	2
chr9_21736293_+	0	2	2
chr9_38051001_+	0	2	2
chr9_45898567_+	0	2	0
chr9_48441567_-	0	2	0
chr9_53151584_+	0	2	2
chr9_55514048_-	0	2	0
chr9_56780086_+	0	2	1
chr9_6393524_-	0	2	11
chrX_123444150_+	0	2	0
chrX_58642251_-	0	2	0
chrX_62887925_-	0	2	1
chrX_72287809_-	0	2	0
chrX_77282661_-	0	2	1
chr1_100388297_+	0	1	0
chr1_101534091_-	0	1	0
chr1_107867845_-	0	1	0
chr1_10963480_+	0	1	0
chr1_110378095_-	0	1	1
chr1_112571591_+	0	1	1
chr1_113511280_-	0	1	0
chr1_11681635_+	0	1	0
chr1_118733921_-	0	1	0
chr1_123237332_+	0	1	0
chr1_125786913_+	0	1	0
chr1_132344373_-	0	1	6
chr1_13561810_+	0	1	0
chr1_136938163_-	0	1	0
chr1_142309341_+	0	1	0
chr1_147801725_-	0	1	0
chr1_1542664_-	0	1	0
chr1_155629011_-	0	1	0
chr1_155946020_+	0	1	0
chr1_156952612_-	0	1	6
chr1_157170429_+	0	1	0
chr1_160907674_-	0	1	0
chr1_1631111_-	0	1	0
chr1_165370979_+	0	1	0
chr1_175303010_-	0	1	0
chr1_175632623_+	0	1	0
chr1_184934062_+	0	1	0
chr1_184981827_-	0	1	0
chr1_195758479_+	0	1	0
chr1_202471809_+	0	1	0
chr1_206273770_-	0	1	0
chr1_2076333_+	0	1	0
chr1_214430047_+	0	1	0
chr1_218671712_-	0	1	0
chr1_220906780_-	0	1	0
chr1_224617596_+	0	1	0
chr1_225554608_+	0	1	0
chr1_288046_+	0	1	0
chr1_29770418_+	0	1	0
chr1_32745481_+	0	1	0
chr1_33563257_+	0	1	0
chr1_35641705_+	0	1	0
chr1_37692766_+	0	1	0
chr1_3855338_-	0	1	0
chr1_42338149_+	0	1	5
chr1_43852595_+	0	1	0
chr1_48937630_-	0	1	0
chr1_50765520_+	0	1	0
chr1_52014897_+	0	1	0
chr1_53724420_-	0	1	0
chr1_58292195_-	0	1	0
chr1_66886536_+	0	1	0
chr1_71025707_+	0	1	1
chr1_7366987_-	0	1	0
chr1_75666504_-	0	1	0
chr1_75840904_-	0	1	0
chr1_76660789_+	0	1	0
chr1_79637726_-	0	1	0
chr1_852114_-	0	1	0
chr1_91006802_+	0	1	0
chr1_92941241_+	0	1	6
chr1_9921063_+	0	1	0
chr10_10345498_-	0	1	1
chr10_1046518_+	0	1	0
chr10_1112804_+	0	1	0
chr10_14412620_-	0	1	0
chr10_16358423_+	0	1	0
chr10_17231362_-	0	1	0
chr10_18806344_-	0	1	0
chr10_20321510_+	0	1	0
chr10_2170873_+	0	1	0
chr10_217935_+	0	1	0
chr10_22746283_-	0	1	0
chr10_23201745_-	0	1	0
chr10_25228358_-	0	1	0
chr10_25397824_-	0	1	0
chr10_27989741_-	0	1	0
chr10_3207249_+	0	1	0
chr10_41993033_+	0	1	0
chr10_48737092_-	0	1	0
chr10_48737107_-	0	1	0
chr10_53544994_+	0	1	12
chr10_54258461_-	0	1	0
chr10_55895285_-	0	1	0
chr10_57831209_+	0	1	0
chr10_60102438_-	0	1	1
chr10_60195426_+	0	1	0
chr10_60902704_+	0	1	0
chr10_6220142_-	0	1	0
chr10_63330762_-	0	1	1
chr10_63618070_-	0	1	1
chr10_6509661_-	0	1	0
chr10_65261427_+	0	1	0
chr10_67537231_-	0	1	0
chr10_7009949_+	0	1	0
chr10_72388650_-	0	1	0
chr10_75391623_-	0	1	0
chr10_81247084_-	0	1	0
chr10_81651455_+	0	1	0
chr10_88666707_+	0	1	0
chr10_89643486_+	0	1	0
chr10_9569710_+	0	1	0
chr11_116297051_-	0	1	0
chr11_118590147_+	0	1	0
chr11_122251726_-	0	1	0
chr11_123066622_+	0	1	0
chr11_123193284_-	0	1	2
chr11_127153666_-	0	1	4
chr11_130945982_+	0	1	0
chr11_13405036_-	0	1	0
chr11_25699671_+	0	1	0
chr11_27351456_+	0	1	0
chr11_30189013_-	0	1	0
chr11_35909213_+	0	1	2
chr11_36406307_+	0	1	0
chr11_37523015_+	0	1	0
chr11_38312149_+	0	1	0
chr11_46068133_+	0	1	1
chr11_50278467_-	0	1	2
chr11_55956451_-	0	1	0
chr11_59980326_+	0	1	2
chr11_61687328_+	0	1	0
chr11_62691393_-	0	1	0
chr11_7142521_-	0	1	0
chr11_72393999_-	0	1	1
chr11_76002088_-	0	1	0
chr11_77522675_+	0	1	0
chr11_85555718_+	0	1	0
chr11_94495717_+	0	1	0
chr12_101400334_-	0	1	0
chr12_101545112_-	0	1	0
chr12_104517524_+	0	1	0
chr12_105383616_-	0	1	0
chr12_106430874_-	0	1	0
chr12_106935392_+	0	1	0
chr12_106935402_+	0	1	1
chr12_107297656_-	0	1	1
chr12_109797277_+	0	1	0
chr12_111479773_+	0	1	1
chr12_117525293_+	0	1	0
chr12_119019204_+	0	1	0
[truncated: 2,429 more rows]
