# Supplementary material for: In vivo dynamics and adaptation of HTLV-1-infected clones under different clinical conditions
Source: PLoS Pathog. 2021 Feb 1;17(2):e1009271. doi: 10.1371/journal.ppat.1009271 (PMC7877780; doi:10.1371/journal.ppat.1009271)
Supplement: S4 Table — All integration sites of HTLV-1 provirus at different time point in an ATL case treated by Tax-DC vaccine were shown. (XLSX) [file ppat.1009271.s005.xlsx]

## Sheet: Sheet1
S4 Table. HTLV-1 integration sites in the case treated by Tax-DC vaccine
Integration sites	Pre-treatment	2 month	12 month
chr1_245337065_-	127	26	21
chr9_135606719_-	95	81	98
chr13_37720076_+	77	254	156
chr1_3497730_+	71	112	53
chr9_135606695_-	60	81	49
chr1_158363808_+	57	32	20
chr10_77816582_-	57	0	0
chr14_67573274_+	56	9	42
chr7_794223_-	55	30	11
chr7_41977536_+	51	16	26
chr6_40378822_+	49	88	54
chr2_30334664_-	46	99	68
chr17_77920771_+	45	27	4
chr1_223756419_-	44	69	69
chr13_22387253_+	38	55	42
chr21_22212319_+	36	59	35
chr9_112304659_-	36	20	42
chr14_27291063_-	35	14	31
chr2_242100311_+	35	12	16
chr2_45611018_-	34	24	23
chr15_75179547_-	33	37	25
chr16_66310979_-	31	55	34
chr8_35974239_+	31	41	19
chr2_111652908_-	30	85	43
chr3_167428055_+	30	4	10
chr3_48556881_+	29	61	33
chrX_18804779_+	29	5	13
chr16_5011788_+	28	14	17
chr17_27567946_+	28	8	2
chr9_20042170_-	28	36	30
chr3_25648892_-	27	48	26
chr5_137180233_-	27	12	0
chr12_64115811_+	26	30	16
chr17_1245700_+	26	25	21
chr6_5846716_-	26	35	26
chr2_125257853_+	24	41	16
chr22_12544516_+	24	7	10
chr5_180501806_+	24	6	3
chr16_82379981_+	23	2	2
chr18_6009550_-	22	2	5
chr5_54794489_-	22	6	7
chr10_7202898_-	21	36	28
chr2_128354617_-	21	14	13
chr4_146134204_-	21	41	62
chr7_31750780_+	21	8	17
chr9_32480540_-	21	10	4
chr1_73970161_-	20	64	46
chr10_125534838_-	20	21	34
chr13_51807051_-	20	61	81
chr18_46324979_-	20	5	0
chr19_32199125_+	20	47	35
chr22_48026020_+	20	33	36
chr1_2578271_+	19	0	0
chr11_129947081_+	19	0	4
chr16_12530903_+	19	0	3
chr18_24323278_+	19	6	17
chr4_13269378_-	19	36	14
chr7_9019350_+	19	43	21
chr1_14910874_-	18	50	20
chr11_117784986_+	18	4	10
chr12_27395947_+	18	10	7
chr17_78957844_-	18	15	11
chr5_56085087_+	18	11	14
chr2_106334451_+	17	19	24
chr3_115304513_-	17	39	16
chr3_21621344_-	17	35	23
chr3_71781521_-	17	21	9
chr4_31034861_+	17	56	43
chr5_180912807_-	17	16	11
chr7_31072309_-	17	50	46
chr8_1773229_+	17	4	0
chr9_91069558_-	17	22	28
chrX_27186601_+	17	0	2
chr10_22218903_-	16	24	13
chr11_59632427_-	16	29	17
chr14_67464136_-	16	7	4
chr18_70468950_-	16	1	10
chr3_111918554_+	16	44	20
chr5_103767466_+	16	41	9
chr7_150312091_+	16	0	7
chr8_46515824_+	16	3	3
chr9_128366811_-	16	25	26
chrX_69342014_-	16	0	26
chr1_223756385_-	15	16	26
chr1_4361482_+	15	1	3
chr10_12537273_+	15	51	31
chr11_57302902_+	15	50	41
chr18_32099595_+	15	30	24
chr18_4692363_+	15	26	8
chr2_94596083_-	15	0	0
chr3_15341247_-	15	36	42
chr3_48556900_+	15	16	12
chr5_142427367_-	15	4	16
chr5_51842059_+	15	1	5
chrX_117161220_-	15	6	9
chr1_213571318_+	14	11	4
chr11_78214132_-	14	17	12
chr16_65909748_-	14	4	1
chr16_81893803_-	14	29	15
chr2_231507369_-	14	5	5
chr3_171300237_+	14	9	4
chr3_46301399_-	14	0	3
chr3_66441392_-	14	13	9
chr5_14597825_-	14	19	10
chr6_83105074_-	14	55	51
chr7_67452732_-	14	4	11
chr7_67536211_-	14	21	0
chr9_2607644_-	14	6	2
chrX_155951445_-	14	21	13
chrX_2499397_-	14	15	18
chr1_191626005_-	13	27	20
chr1_3952701_+	13	2	21
chr10_48203912_-	13	8	7
chr11_103682133_-	13	23	17
chr15_79115616_+	13	6	0
chr16_79152534_-	13	0	0
chr16_81893792_-	13	14	12
chr17_56653942_+	13	4	0
chr18_45787363_+	13	1	0
chr2_234031684_-	13	69	36
chr3_31683416_-	13	5	0
chr4_94131513_-	13	41	45
chr5_160501689_-	13	3	6
chrX_148539961_-	13	0	2
chrY_13810868_-	13	23	5
chr1_190062813_+	12	6	3
chr11_67277840_-	12	2	2
chr15_55311773_-	12	31	34
chr5_177401204_-	12	4	0
chr6_52171376_-	12	3	14
chr6_89674304_+	12	0	0
chr7_158343630_-	12	31	17
chrX_19777776_-	12	15	13
chr10_104666341_-	11	4	4
chr10_53803104_+	11	5	6
chr13_110271394_-	11	15	21
chr2_189507307_+	11	1	0
chr2_213978423_+	11	27	9
chr20_38727787_+	11	16	19
chr21_44920649_-	11	0	0
chr21_45455744_+	11	7	5
chr22_35140445_+	11	4	1
chr22_46792389_+	11	16	0
chr3_32371932_-	11	14	6
chr3_59544499_-	11	1	3
chr3_80949580_+	11	1	3
chr4_85393309_+	11	7	6
chr5_24316102_-	11	0	5
chr5_7561681_+	11	6	21
chr7_128669694_-	11	1	13
chr8_59113490_+	11	2	3
chr8_90643413_+	11	2	1
chr9_68417139_+	11	11	4
chr1_172609541_+	10	70	27
chr1_176205898_+	10	16	14
chr1_35052486_+	10	2	8
chr1_78013768_-	10	10	4
chr1_906958_-	10	19	16
chr1_92585162_+	10	0	0
chr10_17437544_+	10	3	0
chr11_70037408_+	10	12	12
chr12_86817399_+	10	3	3
chr13_31310998_+	10	0	0
chr14_77452146_+	10	33	22
chr15_57773157_+	10	12	22
chr15_60870792_-	10	1	1
chr16_52359815_-	10	59	29
chr16_71020312_-	10	18	8
chr16_75406479_+	10	49	38
chr17_49908957_+	10	0	0
chr18_24976898_-	10	0	4
chr19_45724384_-	10	27	13
chr19_50272361_-	10	8	8
chr2_177514753_-	10	24	38
chr2_47925064_-	10	0	1
chr2_99298519_-	10	14	14
chr20_40578262_+	10	3	9
chr21_34188087_-	10	1	5
chr22_30335921_-	10	3	3
chr22_33242811_+	10	1	1
chr3_124091615_-	10	11	5
chr3_153518808_-	10	20	15
chr4_108414368_+	10	14	0
chr4_145474536_-	10	9	6
chr5_106842850_-	10	3	5
chr5_126738052_+	10	25	15
chr5_66092310_-	10	15	16
chr6_49591154_+	10	18	13
chr6_87903122_+	10	32	19
chr7_53627892_+	10	10	8
chr9_32482966_+	10	6	2
chr9_96633561_+	10	29	11
chrX_55549485_+	10	13	11
chrX_64144395_-	10	7	11
chr1_117578692_+	9	12	9
chr1_36754637_-	9	4	0
chr1_70769590_-	9	27	31
chr10_25004468_+	9	2	6
chr12_114980735_-	9	1	3
chr12_116340989_+	9	0	13
chr12_128825704_-	9	4	0
chr13_83142947_+	9	0	0
chr14_103654935_+	9	20	18
chr14_104443234_-	9	0	0
chr14_67124687_+	9	9	8
chr18_6263864_-	9	9	4
chr19_13977806_+	9	3	1
chr19_28337143_-	9	4	7
chr19_30330157_-	9	23	1
chr19_52847101_-	9	2	6
chr2_111265153_+	9	21	23
chr21_9249685_+	9	23	9
chr22_45199869_-	9	0	0
chr3_149203789_-	9	2	3
chr3_177201523_+	9	19	15
chr3_196133453_-	9	33	1
chr4_35070207_+	9	2	0
chr4_7611089_-	9	0	0
chr5_115811704_+	9	27	20
chr5_179788097_-	9	9	9
chr6_62770627_-	9	9	11
chr7_100889609_-	9	1	5
chr7_148537745_+	9	11	5
chr9_127970865_+	9	0	0
chr9_28812161_+	9	2	0
chr9_86681258_-	9	14	3
chrX_115147979_+	9	6	12
chrX_6213043_-	9	17	7
chrX_63125334_-	9	2	5
chrY_11314339_-	9	3	2
chr1_149931029_+	8	6	4
chr1_158416922_-	8	0	36
chr1_183295071_-	8	7	3
chr10_35441979_+	8	10	3
chr10_55828924_+	8	2	3
chr10_80499598_-	8	1	1
chr11_61072943_+	8	39	9
chr14_68139769_-	8	2	1
chr14_95420184_+	8	0	0
chr15_34981868_-	8	0	0
chr15_58537176_-	8	11	6
chr15_93938244_+	8	2	6
chr16_30376394_+	8	11	6
chr16_6031765_+	8	19	19
chr18_34814553_-	8	4	7
chr18_77193227_+	8	10	11
chr2_14070535_+	8	20	15
chr2_200762662_+	8	8	9
chr2_210848816_-	8	19	9
chr2_34279520_+	8	0	1
chr2_69650662_-	8	10	7
chr20_19459834_-	8	10	7
chr21_16428906_+	8	19	18
chr22_25024700_+	8	1	7
chr3_45295208_+	8	0	0
chr3_70110594_+	8	0	2
chr4_128643215_+	8	0	0
chr4_153473102_-	8	7	11
chr5_15291196_-	8	12	4
chr5_168123968_+	8	3	4
chr6_85673806_-	8	24	25
chr7_75911794_+	8	0	2
chr8_99112386_-	8	18	11
chr9_100699140_-	8	8	4
chr9_117184024_-	8	14	1
chr9_136754662_+	8	0	0
chr9_137024138_+	8	13	0
chr9_27340268_-	8	4	6
chrX_97453933_-	8	5	0
chr1_155015359_-	7	5	3
chr1_184239616_-	7	17	36
chr1_27353670_+	7	11	16
chr1_34158003_-	7	8	3
chr1_52616830_+	7	0	0
chr10_20694704_+	7	6	6
chr10_48444094_-	7	4	5
chr11_133344796_+	7	2	10
chr12_46640020_+	7	0	0
chr13_26380991_+	7	19	16
chr13_37720102_+	7	6	5
chr13_46794359_-	7	10	4
chr14_29677734_-	7	0	2
chr14_31534039_-	7	1	2
chr14_33624257_+	7	0	3
chr15_31391451_+	7	13	3
chr15_35369078_+	7	5	1
chr15_40078049_-	7	6	3
chr17_2387397_-	7	10	18
chr17_73977956_-	7	0	0
chr18_29778027_+	7	0	5
chr18_30295297_-	7	8	3
chr18_52412246_-	7	0	0
chr18_76720031_+	7	0	0
chr18_8607761_+	7	0	0
chr19_42881532_+	7	12	4
chr19_6242514_+	7	11	3
chr2_134301683_+	7	0	0
chr2_66534689_+	7	21	12
chr20_1674293_-	7	1	2
chr20_31654253_-	7	1	2
chr20_36635994_-	7	1	2
chr20_41164004_-	7	17	7
chr3_13631462_-	7	0	9
chr3_193691083_+	7	4	3
chr4_48591833_-	7	9	6
chr5_179697054_-	7	11	13
chr5_44462371_-	7	19	4
chr6_108500363_+	7	3	6
chr6_27748828_-	7	2	4
chr6_62497442_-	7	0	5
chr6_86797527_+	7	1	10
chr7_104935748_+	7	25	15
chr7_105875230_-	7	0	6
chr7_2165455_-	7	15	15
chr7_43300468_-	7	3	1
chr7_64674416_-	7	1	0
chr7_8109636_+	7	13	3
chr8_100585772_-	7	9	6
chr9_128551304_-	7	0	0
chrX_120379552_-	7	0	1
chrX_125861551_-	7	0	0
chrX_39160224_-	7	10	2
chr1_178379465_+	6	0	0
chr1_53213732_+	6	16	8
chr1_75784738_-	6	11	10
chr1_96901832_+	6	10	2
chr10_10105789_-	6	22	15
chr10_38861963_-	6	4	0
chr11_113222697_-	6	2	3
chr11_15019440_+	6	1	5
chr11_70748545_-	6	0	0
chr11_7578582_+	6	33	19
chr12_114335932_-	6	10	7
chr12_4461253_-	6	1	6
chr12_52049463_-	6	2	5
chr13_24324939_-	6	0	2
chr13_57805836_+	6	6	6
chr14_77831887_+	6	3	0
chr14_84228556_-	6	0	1
chr15_32003134_-	6	1	0
chr15_36625418_+	6	0	1
chr15_58071595_+	6	0	2
chr15_66654003_-	6	0	0
chr15_77813338_+	6	5	7
chr15_90585760_+	6	4	8
chr16_12555414_-	6	0	0
chr16_8119610_+	6	4	2
chr16_86603166_+	6	0	10
chr19_1424507_+	6	2	4
chr2_135934619_-	6	10	1
chr2_19155656_+	6	3	6
chr2_229383359_+	6	5	6
chr2_81787658_-	6	20	23
chr20_20268720_+	6	0	9
chr20_23300097_+	6	1	2
chr21_26073981_-	6	1	0
chr21_9846952_-	6	2	0
chr22_36480980_+	6	0	0
chr22_41446698_-	6	3	5
chr22_44047242_-	6	1	3
chr3_170366591_+	6	19	8
chr3_183414229_-	6	8	12
chr3_28898168_-	6	0	1
chr3_4832248_-	6	24	13
chr3_6694547_+	6	3	0
chr3_81339870_+	6	16	5
chr3_84342539_+	6	1	0
chr3_88822300_+	6	4	0
chr4_115902314_-	6	1	0
chr4_14814236_+	6	9	3
chr4_167133752_+	6	6	12
chr4_3326353_+	6	15	18
chr4_40254762_-	6	3	3
chr4_8541403_-	6	0	1
chr4_85609376_-	6	9	11
chr5_106327498_-	6	1	1
chr5_110390136_-	6	9	10
chr5_13389747_+	6	0	3
chr5_139636427_+	6	4	3
chr5_140488444_+	6	3	5
chr5_66252105_+	6	0	0
chr6_43016295_-	6	2	2
chr6_63401938_+	6	6	6
chr6_67750061_+	6	0	0
chr6_7717831_+	6	12	0
chr7_106672401_-	6	27	27
chr7_120641034_-	6	6	5
chr7_158291729_+	6	10	6
chr7_17957958_-	6	11	14
chr7_94583094_+	6	7	7
chr8_30725202_-	6	3	3
chr9_116962620_-	6	3	7
chr9_123359265_-	6	3	0
chr9_27125031_+	6	0	0
chrX_144485272_+	6	0	0
chrX_145505535_-	6	4	3
chrX_146187017_-	6	1	9
chrX_3614543_+	6	4	4
chrY_4802672_+	6	2	1
chr1_103219261_-	5	3	2
chr1_162776240_-	5	2	1
chr1_228988773_+	5	0	13
chr1_23594563_+	5	0	4
chr1_51341920_-	5	0	0
chr1_58801119_-	5	3	5
chr1_94024011_+	5	2	6
chr10_110720794_-	5	1	0
chr10_124670185_+	5	0	1
chr10_132883330_-	5	5	6
chr10_17516740_+	5	6	3
chr10_38016413_+	5	0	1
chr10_43331342_-	5	8	0
chr10_74486072_-	5	0	0
chr10_79339173_+	5	0	1
chr11_109812376_+	5	1	2
chr11_133922693_+	5	6	3
chr11_356013_+	5	9	1
chr11_79535571_-	5	0	0
chr11_97879922_-	5	1	0
chr12_104612791_-	5	1	3
chr12_84411380_-	5	4	3
chr13_108196322_-	5	21	9
chr13_111271216_-	5	4	0
chr13_25140153_-	5	14	11
chr13_25886274_-	5	0	0
chr13_47267104_-	5	1	0
chr13_97977924_+	5	7	7
chr14_48526917_-	5	0	3
chr15_48172846_-	5	4	1
chr15_61735781_+	5	0	2
chr16_25048894_+	5	0	0
chr16_25237664_+	5	2	1
chr16_9126037_-	5	0	8
chr17_14127468_-	5	0	0
chr17_75145398_-	5	0	2
chr17_75623689_+	5	4	6
chr17_77875813_+	5	3	0
chr17_8890711_-	5	6	0
chr17_9146055_+	5	1	1
chr2_143255933_+	5	22	19
chr2_14623304_+	5	14	9
chr2_152498876_+	5	5	10
chr2_222737739_-	5	4	2
chr2_227506652_-	5	5	1
chr2_29159362_-	5	0	2
chr2_31020460_-	5	0	0
chr2_60555666_-	5	1	1
chr2_86400736_-	5	11	1
chr20_1842462_-	5	9	3
chr20_21690960_-	5	1	1
chr20_6100530_-	5	0	0
chr20_8880214_+	5	0	1
chr21_14983250_+	5	2	1
chr21_40646760_-	5	0	0
chr22_31618356_+	5	2	1
chr22_41446720_-	5	4	11
chr3_118585320_-	5	14	0
chr3_147877292_+	5	0	0
chr3_166938529_+	5	1	1
chr3_178967548_+	5	0	0
chr3_193673258_-	5	0	0
chr3_21275300_-	5	0	10
chr3_39201230_+	5	0	2
chr3_48981805_-	5	0	0
chr3_61864871_-	5	0	1
chr4_120049904_+	5	0	11
chr4_120965813_+	5	1	3
chr4_122689875_-	5	7	3
chr5_131078131_-	5	2	4
chr5_146739764_+	5	0	0
chr5_154391069_+	5	14	9
chr5_166277895_+	5	2	2
chr5_20211795_+	5	0	0
chr5_29080939_-	5	1	1
chr5_29893013_+	5	0	0
chr5_43371116_-	5	2	1
chr5_45129396_+	5	2	0
chr5_84320481_+	5	9	4
chr5_98051270_-	5	0	0
chr6_12175800_-	5	7	6
chr6_141872517_+	5	10	3
chr6_160101394_-	5	3	7
chr6_52902661_-	5	0	2
chr6_69697992_+	5	21	13
chr7_130365268_-	5	0	0
chr7_149424501_-	5	2	3
chr7_157706709_-	5	0	9
chr7_17163423_-	5	10	13
chr7_17303571_+	5	3	3
chr7_56737754_-	5	7	2
chr7_7993628_+	5	5	6
chr7_85687980_+	5	4	25
chr8_133221596_+	5	6	2
chr8_42846876_+	5	0	0
chr8_53406305_-	5	0	1
chr8_62940322_+	5	5	7
chr8_64766814_+	5	0	2
chr8_81835521_+	5	2	0
chr8_85094642_+	5	11	12
chr8_85297213_-	5	12	17
chr9_101565697_-	5	2	1
chr9_137113339_+	5	0	0
chr9_34014584_-	5	8	8
chr9_3477638_-	5	19	13
chr9_87574285_+	5	0	0
chrX_150078031_-	5	16	6
chrX_151611446_+	5	2	8
chr1_173615633_+	4	0	0
chr1_175839827_-	4	3	1
chr1_181151579_+	4	3	2
chr1_200564361_-	4	0	0
chr1_202058229_+	4	4	3
chr1_44534769_-	4	0	1
chr1_6420201_+	4	0	0
chr1_84507575_+	4	0	2
chr1_87490568_+	4	10	4
chr1_99629128_-	4	27	5
chr10_123490732_-	4	6	3
chr10_16719436_-	4	2	4
chr10_24530949_+	4	0	1
chr10_2684883_-	4	3	0
chr10_35754620_+	4	1	0
chr10_43916817_-	4	3	2
chr10_95836821_-	4	0	2
chr10_96230891_+	4	3	1
chr11_112331419_-	4	10	5
chr11_115734605_-	4	0	0
chr11_120795001_-	4	1	3
chr11_38605242_+	4	2	2
chr11_48429994_-	4	3	5
chr11_57819177_+	4	0	2
chr11_9146794_-	4	8	4
chr11_94550416_+	4	2	13
chr12_105332031_-	4	2	3
chr12_30161384_-	4	0	0
chr12_50171971_+	4	3	12
chr12_52049502_-	4	1	2
chr12_5510793_+	4	0	1
chr12_76556464_-	4	0	0
chr13_21261917_-	4	0	0
chr13_23087173_-	4	0	4
chr13_31879308_+	4	4	1
chr13_60396834_-	4	0	1
chr14_103261944_+	4	0	0
chr14_21342820_-	4	0	2
chr14_22745900_-	4	0	4
chr14_44495956_-	4	0	0
chr14_48650173_+	4	6	6
chr14_56190858_+	4	1	0
chr14_86475276_-	4	3	9
chr14_87050620_+	4	13	4
chr14_89510115_+	4	1	2
chr15_30783921_-	4	0	4
chr15_79064654_-	4	6	12
chr15_90025292_-	4	4	0
chr16_16931298_-	4	4	1
chr16_25967698_-	4	2	1
chr16_59255002_-	4	0	0
chr16_62305158_+	4	1	1
chr16_79088822_+	4	5	4
chr16_83834808_+	4	0	0
chr16_86716250_-	4	5	0
chr16_89000072_+	4	7	3
chr17_28015603_-	4	0	3
chr17_31188218_+	4	0	0
chr17_34307005_+	4	3	0
chr17_43651450_-	4	1	3
chr17_78831174_-	4	0	0
chr18_26072104_-	4	0	0
chr18_28672590_+	4	0	0
chr18_61804382_+	4	4	13
chr19_16629260_-	4	1	0
chr19_19139356_-	4	0	1
chr19_19372212_+	4	0	0
chr19_30750930_+	4	0	1
chr19_42051283_+	4	8	4
chr19_43511641_-	4	13	1
chr19_49524623_-	4	4	4
chr19_55479509_+	4	0	0
chr2_12453027_+	4	3	3
chr2_18367643_+	4	3	3
chr2_241109320_-	4	0	1
chr2_2918353_-	4	0	3
chr2_38775225_-	4	0	0
chr2_66198913_-	4	13	5
chr2_88416387_-	4	0	1
chr20_38524180_+	4	2	2
chr20_42140482_-	4	4	4
chr21_25225574_+	4	5	1
chr21_30013325_-	4	1	1
chr21_39798248_+	4	1	0
chr21_41280346_+	4	5	0
chr22_22292691_+	4	0	0
chr22_48457717_+	4	0	0
chr3_117878388_+	4	5	3
chr3_147480455_+	4	0	2
chr3_163829033_-	4	0	0
chr3_168313210_-	4	0	7
chr3_197881451_-	4	10	5
chr3_29198810_+	4	14	11
chr3_5201160_-	4	1	1
chr3_61995011_-	4	0	0
chr3_63923939_+	4	18	4
chr3_77401089_+	4	0	0
chr3_9751592_+	4	0	0
chr4_113880884_-	4	1	2
chr4_121143348_-	4	0	0
chr4_123537817_-	4	0	2
chr4_151138375_+	4	1	1
chr4_168616779_+	4	0	0
chr4_169341925_+	4	6	2
chr4_18090570_+	4	2	0
chr4_181685814_-	4	0	3
chr4_25242783_-	4	6	2
chr4_36274908_-	4	0	5
chr4_84411571_+	4	2	5
chr5_105761384_-	4	9	7
chr5_10873819_-	4	3	3
chr5_112356873_-	4	0	1
chr5_173591003_-	4	0	1
chr5_173682097_+	4	6	4
chr5_1745606_-	4	13	5
chr5_181195671_+	4	1	13
chr5_20088609_-	4	0	0
chr5_61064232_+	4	2	0
chr5_69472023_+	4	4	2
chr5_8798340_+	4	1	0
chr6_100402357_+	4	2	2
chr6_12175764_-	4	2	7
chr6_13275365_+	4	13	13
chr6_151041517_+	4	4	3
chr6_46330786_-	4	3	1
chr6_57178363_+	4	0	0
chr6_82356131_+	4	0	1
chr7_103490094_+	4	2	0
chr7_116501461_+	4	0	1
chr7_144114735_-	4	3	0
chr7_149596859_+	4	0	2
chr7_41979141_+	4	0	0
chr7_55483129_+	4	1	0
chr7_5737650_-	4	7	7
chr7_67021687_-	4	0	0
chr7_73827525_+	4	1	3
chr7_865486_+	4	6	4
chr7_88604493_+	4	1	4
chr8_10558331_+	4	3	1
chr8_11236365_-	4	2	3
chr8_116377222_+	4	0	0
chr8_134051870_+	4	0	0
chr8_141925904_+	4	1	3
chr8_32621514_+	4	1	3
chr8_41939056_+	4	9	2
chr8_5526155_-	4	1	1
chr8_75369274_+	4	1	3
chr8_8568431_-	4	0	0
chr8_92836676_+	4	1	0
chr9_112420595_+	4	3	18
chr9_119893769_+	4	2	6
chr9_126828127_+	4	0	4
chr9_26977018_+	4	0	1
chr9_34995548_-	4	0	2
chr9_36934531_-	4	1	3
chr9_6394783_-	4	3	4
chr9_88240915_-	4	0	0
chr9_97371943_+	4	2	1
chrX_101418375_-	4	0	0
chrX_48490343_+	4	3	4
chrX_988748_+	4	13	0
chrY_18991176_+	4	9	0
chr1_113784785_+	3	0	0
chr1_150479793_+	3	2	0
chr1_176716710_+	3	0	0
chr1_19248639_-	3	1	0
chr1_200894553_+	3	0	10
chr1_225428522_-	3	0	0
chr10_109969680_+	3	3	5
chr10_110851976_+	3	0	0
chr10_133385160_-	3	6	0
chr10_13940511_+	3	0	0
chr10_26739805_-	3	0	1
chr10_26962994_-	3	2	3
chr10_46013965_+	3	1	1
chr10_59904031_+	3	0	20
chr10_786675_+	3	4	6
chr10_82172629_-	3	1	2
chr10_97421929_+	3	1	0
chr11_100841729_+	3	0	2
chr11_117190801_+	3	3	1
chr11_121561898_+	3	2	0
chr11_126732456_-	3	0	3
chr11_129899123_-	3	2	0
chr11_13422699_-	3	5	6
chr11_31569173_-	3	0	0
chr11_34907020_+	3	3	0
chr11_38252313_+	3	5	3
chr11_41992521_+	3	0	0
chr11_49682723_-	3	0	0
chr11_54880406_-	3	0	0
chr11_6605202_-	3	0	0
chr11_66343031_+	3	5	1
chr12_106429462_-	3	1	7
chr12_108224724_+	3	2	4
chr12_28972696_+	3	0	0
chr12_28976614_-	3	1	4
chr12_34128611_-	3	10	2
chr12_592604_-	3	0	0
chr12_61650766_+	3	0	0
chr12_62449284_+	3	3	1
chr12_80044477_-	3	0	3
chr12_8581129_+	3	5	0
chr12_92843049_+	3	0	5
chr12_93154935_-	3	0	0
chr12_94123045_+	3	7	4
chr13_100624695_-	3	0	0
chr13_102484496_-	3	0	0
chr13_111534182_-	3	5	4
chr13_20394361_-	3	0	2
chr13_22068343_-	3	5	4
chr13_23132991_-	3	0	2
chr13_29110447_-	3	1	7
chr13_31311000_+	3	0	0
chr13_31517269_-	3	13	3
chr13_40027317_-	3	7	4
chr13_41427570_+	3	1	0
chr13_43132662_-	3	0	0
chr13_45339742_-	3	0	0
chr13_45342133_-	3	1	1
chr13_45559159_+	3	4	4
chr13_52740433_+	3	0	0
chr13_91411691_-	3	1	3
chr13_97485631_+	3	0	0
chr14_23315250_+	3	0	0
chr14_29126907_-	3	9	3
chr14_37809616_-	3	0	0
chr14_38063914_+	3	0	2
chr14_47442743_-	3	12	4
chr14_49423378_+	3	4	0
chr14_56535303_+	3	0	0
chr14_60303232_+	3	0	1
chr14_76811258_+	3	11	15
chr14_92659553_-	3	0	1
chr15_36460345_+	3	0	5
chr15_39487827_+	3	4	5
chr15_43790793_-	3	0	0
chr15_50768061_-	3	2	1
chr15_53151401_+	3	0	0
chr15_90618536_+	3	0	3
chr16_21563435_+	3	10	2
chr16_50472383_+	3	12	15
chr16_50539732_-	3	7	18
chr16_52467493_+	3	0	2
chr16_65800166_+	3	1	3
chr16_75646898_-	3	1	1
chr16_80540567_+	3	0	0
chr16_83130172_+	3	5	3
chr17_32729410_-	3	12	8
chr17_34057456_-	3	3	0
chr17_50449801_+	3	4	10
chr17_58194036_-	3	4	3
chr17_7351071_+	3	2	0
chr17_75813152_-	3	1	2
chr17_78899959_+	3	0	1
chr18_13269903_+	3	3	2
chr18_13270417_-	3	1	1
chr18_30680420_+	3	4	1
chr18_78691293_+	3	7	3
chr18_79062594_-	3	1	0
chr18_818213_+	3	1	2
chr19_13756237_+	3	21	16
chr19_21360343_+	3	4	14
chr19_42135126_-	3	6	0
chr19_58467255_+	3	0	1
chr19_7206455_-	3	0	10
chr2_10551703_+	3	7	4
chr2_109190013_-	3	2	2
chr2_110099925_+	3	4	0
chr2_115571244_-	3	13	13
chr2_115613011_+	3	0	0
chr2_124792786_-	3	0	0
chr2_152762318_+	3	4	0
chr2_157327907_-	3	6	6
chr2_161441017_+	3	5	8
chr2_161898233_+	3	2	1
chr2_172441752_+	3	4	12
chr2_184005323_-	3	5	2
chr2_186440251_+	3	0	0
chr2_202573165_-	3	3	0
chr2_205925793_+	3	0	2
chr2_215374155_+	3	0	4
chr2_26334990_-	3	3	0
chr2_31702140_+	3	1	0
chr2_44789254_+	3	0	0
chr2_63550884_+	3	2	0
chr2_68021842_-	3	1	0
chr2_71757715_-	3	0	0
chr2_96343948_+	3	0	3
chr20_12369278_-	3	0	4
chr20_23000468_-	3	0	2
chr20_3596746_+	3	1	2
chr20_46202677_+	3	0	0
chr21_10674813_-	3	0	0
chr21_18842635_-	3	0	2
chr21_22246392_-	3	0	7
chr21_41756847_-	3	1	0
chr21_44867150_+	3	0	1
chr21_6359868_+	3	2	4
chr22_34185359_-	3	6	2
chr22_35953722_-	3	0	0
chr22_38927930_-	3	24	23
chr22_42340627_-	3	0	3
chr3_102082593_+	3	2	0
chr3_112563613_-	3	0	0
chr3_125597797_-	3	8	17
chr3_129648426_-	3	0	0
chr3_145031150_-	3	0	0
chr3_145372853_+	3	0	1
chr3_150412386_+	3	3	2
chr3_158537095_-	3	3	3
chr3_162506745_+	3	5	1
chr3_165489292_-	3	0	1
chr3_16646567_+	3	0	0
chr3_16708788_-	3	3	1
chr3_173020964_-	3	6	3
chr3_179195355_+	3	0	1
chr3_193703505_+	3	4	8
chr3_21898995_+	3	5	5
chr3_30282463_+	3	0	0
chr3_4810914_+	3	2	6
chr3_62896121_-	3	1	0
chr3_78399408_-	3	1	0
chr3_90108615_-	3	1	1
chr3_94612762_+	3	1	0
chr4_122579003_-	3	0	1
chr4_140225457_+	3	2	0
chr4_150074797_-	3	0	0
chr4_150641400_+	3	0	0
chr4_165230943_+	3	7	3
chr4_165872628_+	3	2	5
chr4_186755683_+	3	0	0
chr4_21571093_+	3	3	1
chr4_22090195_+	3	0	2
chr4_2281669_+	3	1	0
chr4_34357107_-	3	9	4
chr4_71340893_-	3	4	9
chr4_74127952_-	3	1	4
chr4_75546293_-	3	2	2
chr4_85637238_+	3	4	3
chr5_110550308_-	3	5	2
chr5_111976655_-	3	1	0
chr5_11843677_+	3	10	6
chr5_122987847_+	3	0	2
chr5_143400494_-	3	1	1
chr5_149554571_+	3	3	0
chr5_154391102_+	3	2	0
chr5_17319988_+	3	0	0
chr5_180671824_+	3	2	1
chr5_18533697_+	3	2	1
chr5_21597054_-	3	0	0
chr5_36561201_+	3	2	0
chr5_39086703_+	3	19	11
chr5_41934361_+	3	1	1
chr5_43039409_+	3	0	3
chr5_43442490_-	3	10	3
chr5_49601678_-	3	3	1
chr5_50831351_-	3	4	1
chr5_54757940_+	3	2	1
chr5_79140892_-	3	2	4
chr5_97551134_-	3	0	5
chr6_100084980_-	3	0	0
chr6_104486649_+	3	2	4
chr6_147362900_+	3	0	3
chr6_2081315_-	3	0	0
chr6_21360407_-	3	1	0
chr6_25349272_+	3	0	0
chr6_27863597_-	3	7	3
chr6_28349312_+	3	7	3
chr6_32482593_+	3	0	0
chr6_43405050_-	3	1	2
chr6_4468506_+	3	0	5
chr6_49131838_-	3	0	1
chr6_52530962_+	3	2	0
chr6_57458854_-	3	1	1
chr6_58210822_-	3	1	0
chr6_60400931_-	3	0	0
chr6_80827946_+	3	0	0
chr6_87004150_-	3	3	3
chr6_89044854_+	3	5	1
chr6_97983545_+	3	1	2
chr7_111853064_+	3	0	0
chr7_133037251_+	3	0	0
chr7_150377343_-	3	0	0
chr7_23963292_-	3	1	0
chr7_30447642_-	3	11	9
chr7_55362516_+	3	1	3
chr7_5735416_-	3	2	2
chr7_794198_-	3	0	0
chr7_86219577_+	3	0	1
chr7_89857400_-	3	0	0
chr8_134333606_-	3	0	0
chr8_140031592_+	3	4	4
chr8_39471661_-	3	0	2
chr8_43895270_-	3	0	9
chr8_60423502_-	3	1	0
chr8_87154545_+	3	10	4
chr8_89064719_-	3	0	1
chr9_115800993_-	3	0	0
chr9_133055139_+	3	0	0
chr9_20940171_-	3	0	3
chr9_25223413_-	3	0	0
chr9_27533510_-	3	1	2
chr9_31499575_-	3	4	7
chr9_74454127_+	3	4	5
chr9_77831450_+	3	4	0
chr9_7787563_-	3	1	0
chr9_79638416_+	3	0	1
chr9_8122451_+	3	0	0
chr9_81915147_-	3	1	0
chr9_82094283_-	3	7	5
chr9_86742048_+	3	5	0
chr9_88922949_-	3	0	0
chrX_104251614_+	3	5	7
chrX_125235535_+	3	0	0
chrX_130632410_-	3	0	1
chrX_136732831_+	3	3	3
chrX_148324665_+	3	2	0
chrX_20663801_-	3	0	0
chrX_63753738_+	3	5	4
chrX_93102672_+	3	1	0
chrY_11314885_+	3	0	0
chr1_100080353_+	2	0	0
chr1_103294111_+	2	2	1
chr1_107679948_-	2	2	0
chr1_108511717_+	2	0	0
chr1_108770653_-	2	1	4
chr1_114155795_-	2	0	1
chr1_118532274_-	2	0	0
chr1_150576516_+	2	2	2
chr1_155910357_-	2	4	0
chr1_157680927_-	2	4	1
chr1_167931492_-	2	1	0
chr1_174914435_+	2	0	1
chr1_2037460_+	2	0	1
chr1_213799472_-	2	4	3
chr1_221084576_+	2	0	0
chr1_223845312_-	2	0	0
chr1_224182309_+	2	0	0
chr1_224979030_-	2	0	1
chr1_226282050_+	2	0	0
chr1_229744078_+	2	0	1
chr1_245337013_+	2	0	0
chr1_28321736_-	2	0	0
chr1_31325688_+	2	0	0
chr1_34485593_-	2	0	0
chr1_43440888_-	2	0	0
chr1_48601772_-	2	0	5
chr1_5048578_-	2	0	1
chr1_6605438_+	2	0	0
chr1_76244390_+	2	5	3
chr1_80132392_+	2	3	3
chr1_9403047_+	2	0	1
chr10_109909293_+	2	9	6
chr10_11574698_-	2	1	1
chr10_117400679_-	2	0	0
chr10_16973472_-	2	0	1
chr10_26841682_+	2	1	2
chr10_35660240_+	2	0	9
chr10_38191825_-	2	1	0
chr10_38829089_+	2	0	2
chr10_38836832_+	2	4	0
chr10_54506253_-	2	0	1
chr10_56824924_-	2	0	2
chr10_61037352_-	2	0	0
chr10_68315646_+	2	5	0
chr10_75915087_+	2	11	4
chr10_76308458_+	2	0	0
chr10_92927099_+	2	2	3
chr10_93461707_+	2	1	0
chr10_94633039_+	2	0	0
chr10_96230906_+	2	2	4
chr11_1187391_-	2	0	1
chr11_120794963_-	2	3	1
chr11_123320365_-	2	0	0
chr11_126770170_-	2	3	1
chr11_133922704_+	2	2	0
chr11_14353387_+	2	0	0
chr11_35546015_+	2	0	0
chr11_36299816_-	2	0	0
chr11_43689998_+	2	6	4
chr11_50049920_-	2	0	0
chr11_55370575_+	2	0	4
chr11_56067436_-	2	3	1
chr11_5685303_+	2	0	1
chr11_58276775_+	2	1	3
chr11_58657072_-	2	0	0
chr11_64001355_+	2	0	0
chr11_674704_+	2	0	0
chr11_81122499_-	2	0	1
chr11_81280719_-	2	3	0
chr11_86227301_-	2	0	0
chr11_86240766_+	2	0	0
chr11_97603861_-	2	0	0
chr12_133068231_-	2	2	1
chr12_14388006_-	2	0	2
chr12_25052428_+	2	1	0
chr12_32540863_+	2	1	0
chr12_38243217_-	2	2	1
chr12_43120165_-	2	1	0
chr12_4836710_-	2	2	0
chr12_49155881_+	2	10	8
chr12_50180582_+	2	1	1
chr12_58575244_-	2	2	0
chr12_64330111_-	2	0	4
chr12_77114726_-	2	0	1
chr12_82054231_+	2	4	2
chr12_89661612_-	2	4	1
chr12_96200295_-	2	4	4
chr12_97656851_-	2	0	0
chr13_104669614_-	2	0	0
chr13_109425066_-	2	0	0
chr13_22659046_-	2	0	1
chr13_23267937_+	2	0	0
chr13_23865866_-	2	3	3
chr13_24285964_+	2	0	0
chr13_24946994_+	2	4	0
chr13_28301374_-	2	0	0
chr13_36633092_-	2	0	1
chr13_45709545_-	2	0	0
chr13_46717992_+	2	0	0
chr13_46723689_+	2	1	2
chr13_53480425_+	2	0	0
chr13_60143358_-	2	5	3
chr13_61839016_+	2	0	3
chr13_77696839_-	2	3	0
chr13_80079354_+	2	13	6
chr13_84524933_+	2	3	0
chr13_85552171_+	2	0	0
chr13_88951984_+	2	2	0
chr13_97427950_-	2	2	1
chr14_103696303_+	2	11	0
chr14_104929503_-	2	4	1
chr14_26060042_+	2	4	5
chr14_27006010_+	2	5	3
chr14_27376701_-	2	1	1
chr14_29807744_+	2	5	4
chr14_37131648_+	2	1	0
chr14_39358714_-	2	0	0
chr14_46755081_-	2	1	0
chr14_53069454_+	2	0	2
chr14_58170183_-	2	0	0
chr14_59468883_+	2	9	7
chr14_61276987_-	2	1	1
chr14_66823038_-	2	0	0
chr14_68543697_+	2	1	1
chr14_68663502_+	2	2	5
chr14_78081472_-	2	0	3
chr14_78382410_+	2	0	2
chr14_80111347_-	2	1	2
chr14_83450430_-	2	0	0
chr14_90397703_-	2	5	5
chr15_35968523_-	2	0	0
chr15_39774980_-	2	2	2
chr15_45394490_-	2	1	1
chr15_45938312_+	2	13	3
chr15_46464810_-	2	0	0
chr15_47263645_+	2	0	1
chr15_47774707_+	2	6	3
chr15_65301719_+	2	2	2
chr15_70102636_-	2	0	0
chr15_74926475_-	2	0	0
chr15_84834769_-	2	2	2
chr15_88676173_+	2	0	0
chr15_94095859_+	2	0	0
chr15_98156764_-	2	0	0
chr16_13009048_-	2	4	4
chr16_30376403_+	2	4	2
chr16_34600056_+	2	0	0
chr16_46924573_-	2	4	1
chr16_48952963_-	2	1	0
chr16_56103174_-	2	0	0
chr16_61159828_-	2	1	0
chr16_63811568_-	2	4	1
chr16_89773417_-	2	5	3
chr16_9046922_+	2	0	1
chr17_20136291_+	2	7	6
chr17_21968807_+	2	0	0
chr17_28078768_-	2	0	0
chr17_32504649_-	2	0	0
chr17_35581051_-	2	0	0
chr17_49689187_-	2	0	1
chr17_55416503_-	2	0	0
chr17_58371755_+	2	4	0
chr17_63689369_-	2	2	0
chr17_75623704_+	2	2	3
chr17_7688713_+	2	3	3
chr18_11909214_-	2	0	1
chr18_15305324_+	2	2	0
chr18_27276391_-	2	0	0
chr18_30656199_+	2	0	0
chr18_33840512_+	2	0	1
chr18_34219561_-	2	0	0
chr18_35644745_+	2	0	1
chr18_37372075_-	2	1	0
chr18_43671460_-	2	0	0
chr18_56473574_+	2	4	3
chr18_56473601_+	2	1	1
chr18_65394111_+	2	0	1
chr18_6602273_-	2	0	3
chr18_68105827_-	2	1	1
chr18_69129430_-	2	1	5
chr18_75617983_+	2	0	0
chr18_8288436_-	2	0	1
chr18_8387497_+	2	0	0
chr19_16075818_-	2	0	0
chr19_22748868_+	2	6	7
chr19_24080489_-	2	0	4
chr19_27773189_+	2	3	4
chr19_37364625_-	2	4	2
chr19_4093176_+	2	0	0
chr19_42630064_+	2	2	5
chr19_43564671_-	2	3	0
chr19_51399487_+	2	0	0
chr19_6378647_-	2	1	0
chr19_6457809_+	2	1	2
chr2_101742904_-	2	0	0
chr2_10443090_-	2	0	0
chr2_10571222_+	2	0	0
chr2_120568411_+	2	9	0
chr2_122333996_-	2	5	2
chr2_13673685_-	2	0	0
chr2_149398610_-	2	0	0
chr2_152762288_+	2	0	1
chr2_162402342_+	2	0	1
chr2_173377511_-	2	0	0
chr2_176939724_-	2	0	0
chr2_177221815_+	2	0	0
chr2_184441392_+	2	0	1
chr2_202695053_+	2	0	1
chr2_204901503_-	2	5	0
chr2_22627118_+	2	4	3
chr2_239115075_-	2	3	0
chr2_241862405_-	2	0	0
chr2_242015305_-	2	0	0
chr2_42217502_-	2	1	2
chr2_48275716_+	2	0	0
chr2_57188169_-	2	1	1
chr2_71332554_+	2	0	0
chr2_81908360_+	2	0	0
chr2_81961193_+	2	0	1
chr2_83680734_-	2	0	1
chr2_86023150_-	2	0	1
chr2_91415686_-	2	0	1
chr2_95527741_+	2	5	2
chr2_96217905_+	2	0	0
chr2_96309207_-	2	0	0
chr20_15619125_+	2	0	0
chr20_24411829_+	2	0	0
chr20_2475133_-	2	6	0
chr20_29339640_-	2	1	0
chr20_32653290_-	2	0	1
chr20_34821611_+	2	0	2
chr20_36382080_-	2	1	0
chr20_36467534_+	2	0	0
chr20_41163995_-	2	4	4
chr20_747581_-	2	0	1
chr20_9330421_+	2	1	0
chr21_13069082_-	2	0	0
chr21_13504504_+	2	0	0
chr21_13829829_-	2	0	1
chr21_14263413_+	2	0	1
chr21_17991432_-	2	1	0
chr21_21054601_-	2	1	1
chr21_30481394_+	2	1	0
chr21_37461221_-	2	0	0
chr21_40212678_+	2	2	1
chr21_6369506_-	2	0	3
chr22_21987938_+	2	0	0
chr22_22117988_+	2	0	1
chr22_23487232_-	2	3	0
chr22_25599242_+	2	0	1
chr22_30805415_+	2	0	0
chr22_31038541_-	2	1	2
chr22_31166800_-	2	0	1
chr22_33089842_+	2	0	2
chr22_42181024_-	2	1	2
chr22_44335430_-	2	0	0
chr3_101512402_+	2	2	1
chr3_111338079_+	2	1	0
chr3_114246029_-	2	6	2
chr3_115744872_+	2	0	1
chr3_117360916_+	2	0	0
chr3_117840623_+	2	0	0
chr3_127321470_-	2	0	0
chr3_128113467_-	2	2	5
chr3_128761245_-	2	0	0
chr3_133391691_-	2	5	0
chr3_133391702_-	2	0	1
chr3_135756349_+	2	0	0
chr3_137410840_-	2	3	2
chr3_138797446_-	2	0	0
chr3_144118746_-	2	0	3
chr3_145977015_-	2	0	0
chr3_146265097_-	2	0	0
chr3_15341198_-	2	4	2
chr3_154379818_+	2	0	1
chr3_155179111_+	2	3	1
chr3_157136286_-	2	0	0
chr3_157138194_-	2	4	1
chr3_162325150_+	2	2	1
chr3_167428119_+	2	0	0
chr3_175760892_+	2	1	2
chr3_177350762_-	2	0	0
chr3_179091261_-	2	5	3
chr3_180103427_+	2	0	0
chr3_183490910_-	2	0	1
chr3_196995142_+	2	0	0
chr3_21621286_-	2	0	3
chr3_3195798_+	2	1	2
chr3_3379594_-	2	0	1
chr3_39772997_-	2	0	0
chr3_43269040_+	2	5	1
chr3_45012016_-	2	3	2
chr3_49028491_-	2	0	0
chr3_49208706_+	2	1	3
chr3_50298533_+	2	4	2
chr3_57228918_+	2	0	0
chr3_66190703_-	2	0	0
chr3_69929960_+	2	0	0
chr3_74605764_-	2	8	1
chr3_7844920_-	2	0	2
chr3_808951_-	2	3	3
chr3_83694264_+	2	3	0
chr3_88758714_-	2	6	1
chr3_93470444_-	2	3	3
chr3_93470608_-	2	0	0
chr3_93974896_+	2	5	5
chr3_94078072_+	2	0	2
chr3_9746790_+	2	0	0
chr3_99972618_-	2	2	0
chr4_10833309_-	2	0	0
chr4_108553496_+	2	0	0
chr4_114077502_-	2	4	0
chr4_117125905_-	2	3	3
chr4_131497864_+	2	2	1
chr4_135853675_-	2	0	0
chr4_148149634_+	2	0	0
chr4_151027578_+	2	4	0
chr4_152591101_-	2	1	2
chr4_153602847_-	2	3	3
chr4_15756853_+	2	0	0
chr4_157777368_-	2	1	1
chr4_159521519_+	2	0	0
chr4_16129898_-	2	0	0
chr4_165799691_-	2	4	7
chr4_173211181_+	2	5	1
chr4_179876517_+	2	0	0
chr4_180029419_-	2	0	0
chr4_18738_+	2	0	0
chr4_21290203_-	2	0	0
chr4_24474566_+	2	0	4
chr4_2676239_+	2	2	0
chr4_28364514_-	2	0	1
chr4_28741168_+	2	0	1
chr4_29766813_-	2	0	1
chr4_33296715_-	2	0	0
chr4_45229108_-	2	0	1
chr4_49165724_+	2	23	10
chr4_49299854_-	2	0	0
chr4_49711889_-	2	0	2
chr4_51891493_+	2	0	0
chr4_52005028_-	2	2	2
chr4_52716419_+	2	2	0
chr4_53746945_-	2	1	3
chr4_54316063_-	2	2	0
chr4_56724060_+	2	3	2
chr4_57497830_-	2	1	0
chr4_7826078_+	2	0	0
chr4_78798678_+	2	0	0
chr4_81795238_+	2	0	0
chr4_8423008_+	2	3	1
chr4_90495210_+	2	3	0
chr4_98010080_+	2	0	0
chr5_10580720_+	2	0	0
chr5_11008860_-	2	0	0
chr5_111336385_-	2	3	0
chr5_113247614_+	2	11	2
chr5_12034944_+	2	2	0
chr5_126837795_-	2	7	5
chr5_132423711_+	2	0	0
chr5_135449680_+	2	0	0
chr5_139293170_+	2	0	0
chr5_147348934_+	2	12	3
chr5_160320353_+	2	3	3
chr5_24851906_-	2	9	1
chr5_25261640_+	2	1	0
chr5_26592646_-	2	0	0
chr5_2746000_+	2	0	0
chr5_29247998_-	2	1	0
chr5_37417243_+	2	0	3
chr5_43671636_+	2	1	1
chr5_4666210_+	2	1	1
chr5_53003393_+	2	0	0
chr5_60949885_-	2	1	1
chr5_61417517_+	2	1	0
chr5_73370493_+	2	3	6
chr5_79331958_+	2	0	0
chr5_80344638_-	2	0	2
chr5_85184989_+	2	0	0
chr5_8837678_+	2	6	0
chr5_99298355_+	2	0	0
chr6_106393785_-	2	0	3
chr6_108473060_+	2	0	0
chr6_119555746_+	2	1	1
chr6_131982022_-	2	0	0
chr6_155163746_+	2	0	0
chr6_18083823_+	2	2	1
chr6_21360390_-	2	6	2
chr6_2856359_+	2	0	1
chr6_37841360_-	2	2	3
chr6_50375878_-	2	0	2
chr6_61164551_+	2	3	3
chr6_63666605_+	2	0	1
chr6_66674792_-	2	0	0
chr6_78761585_-	2	0	0
chr6_80531686_-	2	0	0
chr6_82914262_-	2	6	5
chr6_87152387_+	2	0	0
chr6_92968508_-	2	7	2
chr7_108836807_-	2	0	0
chr7_115180551_+	2	0	0
chr7_129541971_+	2	1	4
chr7_143032209_-	2	0	0
chr7_148693822_+	2	0	0
chr7_150980408_-	2	2	1
chr7_151376261_+	2	5	19
chr7_154926742_-	2	0	1
chr7_19130293_+	2	1	0
chr7_33509711_-	2	1	0
chr7_33996464_-	2	0	3
chr7_41141888_+	2	3	2
chr7_45912742_+	2	7	1
chr7_55556762_-	2	0	1
chr7_57898213_+	2	0	0
chr7_61019826_-	2	6	7
chr7_62392949_+	2	1	3
chr7_6371214_-	2	0	0
chr7_67936185_+	2	3	4
chr7_68580026_-	2	0	0
chr7_73560610_-	2	12	1
chr7_92037697_+	2	0	0
chr7_99630545_+	2	8	1
chr8_133421747_-	2	0	2
chr8_133478989_-	2	3	3
chr8_18321174_+	2	3	1
chr8_22380499_-	2	0	0
chr8_30790268_+	2	5	3
chr8_31124341_+	2	0	2
chr8_39193984_-	2	2	0
chr8_41666133_-	2	1	0
chr8_49719730_+	2	3	2
chr8_51027102_+	2	0	1
chr8_56427801_-	2	0	0
chr8_58147976_+	2	0	0
chr8_58152581_+	2	2	0
chr8_60202795_-	2	0	1
chr8_60487423_+	2	0	0
chr8_60795089_-	2	0	0
chr8_71534986_+	2	1	1
chr8_77255954_+	2	0	0
chr8_77974154_+	2	0	0
chr8_78566999_+	2	0	2
chr8_83069679_+	2	0	0
chr8_95204186_+	2	0	0
chr8_95380567_+	2	2	0
chr9_117460525_+	2	0	0
chr9_121707903_-	2	0	0
chr9_123967575_-	2	4	2
chr9_127469094_-	2	1	2
chr9_14156997_-	2	0	0
chr9_14324887_+	2	1	1
chr9_15489875_-	2	3	5
chr9_16900213_-	2	0	4
chr9_18164627_+	2	1	1
chr9_27077391_-	2	3	0
chr9_29470730_-	2	0	1
chr9_36231933_+	2	0	3
chr9_37729902_-	2	1	0
chr9_4678770_+	2	3	2
chr9_64004035_-	2	1	5
chr9_69541078_+	2	0	0
chr9_70773084_-	2	0	0
chr9_80271190_-	2	0	1
chr9_82102177_+	2	0	0
chr9_91499709_-	2	4	5
chr9_92568210_-	2	8	0
chr9_94725623_+	2	0	0
chr9_98340956_+	2	0	1
chrX_102541465_+	2	0	0
chrX_102842184_+	2	3	0
chrX_118180551_+	2	2	0
chrX_118656564_-	2	1	1
chrX_134721200_+	2	1	0
chrX_146003221_+	2	0	3
chrX_1487416_+	2	3	3
chrX_151002839_-	2	0	1
chrX_24160944_-	2	2	7
chrX_2502308_-	2	4	1
chrX_32885998_-	2	5	2
chrX_46623819_-	2	0	3
chrX_63688602_-	2	1	5
chrX_65597501_+	2	0	0
chrX_73238006_+	2	1	4
chrX_87434359_-	2	2	2
chrY_10952556_-	2	0	2
chrY_11012002_-	2	0	0
chrY_11309846_+	2	0	0
chrY_11316188_+	2	0	0
chrY_12870642_-	2	3	0
chrY_14125866_+	2	2	0
chrY_56851576_+	2	0	1
chrY_7819772_+	2	3	2
chr1_101262519_-	1	9	13
chr1_107899592_-	1	0	0
chr1_108526623_+	1	0	0
chr1_111472678_-	1	0	0
chr1_113931840_+	1	0	0
chr1_113937202_+	1	4	3
chr1_114036880_-	1	0	1
chr1_1163370_-	1	0	3
chr1_117658497_-	1	0	0
chr1_118131321_-	1	0	0
chr1_119415438_-	1	0	0
chr1_121585876_+	1	0	0
chr1_125178381_-	1	0	0
chr1_143264669_+	1	0	0
chr1_144549964_+	1	0	0
chr1_147174497_-	1	0	1
chr1_147182721_-	1	0	0
chr1_149166409_-	1	0	0
chr1_152563459_+	1	0	0
chr1_157859042_+	1	2	1
chr1_161555645_+	1	0	0
chr1_164334572_+	1	0	0
chr1_168136241_+	1	7	12
chr1_168688300_+	1	0	0
chr1_169280238_+	1	1	0
chr1_169705027_-	1	0	0
chr1_169942365_-	1	2	0
chr1_170707784_+	1	0	11
chr1_171740465_-	1	0	0
chr1_178044023_-	1	0	4
chr1_179878586_+	1	2	0
chr1_182133698_+	1	0	0
chr1_182274149_+	1	0	1
chr1_184180890_+	1	0	0
chr1_185665201_-	1	0	0
chr1_185938887_+	1	0	0
chr1_18658529_+	1	1	1
chr1_192934365_+	1	0	0
chr1_193591863_+	1	0	0
chr1_19477573_+	1	2	2
chr1_195764048_+	1	0	0
chr1_202286580_+	1	2	2
chr1_203750636_+	1	0	0
chr1_206471718_-	1	0	0
chr1_208449586_-	1	0	3
chr1_211858466_+	1	0	0
chr1_211871432_-	1	5	0
chr1_213037879_+	1	0	0
chr1_219052752_+	1	2	0
chr1_220754814_-	1	0	0
chr1_221642964_+	1	0	0
chr1_222034170_+	1	0	1
chr1_226994932_-	1	1	0
chr1_226996592_-	1	1	0
chr1_231064878_+	1	0	0
chr1_232567801_-	1	0	0
chr1_233679305_-	1	0	0
chr1_237365242_-	1	0	0
chr1_240686584_-	1	2	0
chr1_24225461_+	1	0	0
chr1_246118955_-	1	2	2
chr1_247061606_+	1	0	0
chr1_248872444_-	1	2	4
chr1_27617869_-	1	6	1
chr1_2802473_+	1	0	3
chr1_34008588_+	1	0	0
chr1_34485604_-	1	0	0
chr1_3497862_+	1	0	1
chr1_42979924_-	1	0	0
chr1_44137660_+	1	0	0
chr1_53012746_+	1	0	0
chr1_55216749_-	1	0	0
chr1_57594308_+	1	0	0
chr1_60258459_-	1	0	0
chr1_65180271_+	1	0	0
chr1_65548877_+	1	0	0
chr1_69893465_+	1	0	1
chr1_72731114_+	1	0	0
chr1_78547795_+	1	0	0
chr1_79196952_+	1	1	0
chr1_80322046_-	1	0	0
chr1_83061340_-	1	0	0
chr1_83933306_-	1	5	4
chr1_87157924_-	1	0	0
chr1_8773768_+	1	0	0
chr1_88035703_-	1	0	1
chr1_92127150_-	1	5	1
chr1_94577865_+	1	1	2
chr1_94935038_+	1	0	0
chr1_96777167_-	1	2	1
chr10_106602677_-	1	0	0
chr10_106913635_+	1	1	1
chr10_114390061_+	1	0	0
chr10_114767789_+	1	0	0
chr10_117355007_+	1	1	0
chr10_1198402_-	1	0	0
chr10_121529_+	1	0	0
chr10_121666309_-	1	0	0
chr10_129110781_+	1	0	2
chr10_132587390_+	1	0	0
chr10_15936998_+	1	0	2
chr10_19700026_-	1	4	4
chr10_21538637_+	1	1	1
chr10_25752339_-	1	2	2
chr10_34818483_-	1	0	1
chr10_37323606_+	1	0	0
chr10_37485682_+	1	0	1
chr10_37928206_+	1	0	0
chr10_3804753_+	1	0	1
chr10_38521034_+	1	0	0
chr10_41845192_+	1	0	0
chr10_41900982_-	1	0	0
chr10_45475613_+	1	0	0
chr10_49593436_-	1	0	1
chr10_49634350_-	1	10	3
chr10_50146055_+	1	0	1
chr10_51236943_+	1	0	0
chr10_54270484_+	1	0	0
chr10_56082002_+	1	0	2
chr10_57427653_+	1	4	1
chr10_59712638_+	1	1	7
chr10_60285029_-	1	0	1
chr10_63603272_+	1	0	0
chr10_63652160_-	1	7	2
chr10_7202902_-	1	3	2
chr10_7500642_-	1	0	0
chr10_76050843_-	1	0	0
chr10_77163449_-	1	0	0
chr10_77816607_-	1	0	0
chr10_77820916_-	1	0	0
chr10_80456206_-	1	0	0
chr10_89163574_+	1	1	4
chr10_9365433_+	1	0	0
chr10_93713176_+	1	0	0
chr10_98269986_+	1	0	1
chr10_99836967_-	1	0	0
chr11_102564677_+	1	0	5
chr11_102689582_+	1	0	0
chr11_108232135_+	1	0	0
chr11_110855573_-	1	2	2
chr11_114127972_+	1	0	0
chr11_118404470_-	1	2	5
chr11_119177581_+	1	5	0
chr11_121422872_-	1	0	8
chr11_123434368_+	1	4	3
chr11_123825895_-	1	0	0
chr11_126595618_+	1	1	2
chr11_127104172_+	1	0	0
chr11_129899098_-	1	0	0
chr11_132135365_-	1	0	0
chr11_13422709_-	1	0	0
chr11_14048509_-	1	0	0
chr11_18013424_+	1	0	0
chr11_20362727_+	1	0	0
chr11_22174480_-	1	0	0
chr11_22343037_+	1	0	0
chr11_2276998_-	1	0	1
chr11_23400288_+	1	1	1
chr11_27847025_+	1	1	0
chr11_2866062_+	1	1	0
chr11_29958218_-	1	0	2
chr11_30170449_-	1	0	0
chr11_31887179_-	1	0	0
chr11_32048223_-	1	0	0
chr11_33887428_-	1	0	0
chr11_34197450_-	1	0	0
chr11_36198274_+	1	0	3
chr11_45213510_-	1	0	0
chr11_47897450_+	1	0	0
chr11_49831026_-	1	0	0
chr11_50749731_-	1	2	0
chr11_55358787_+	1	1	0
chr11_55834796_+	1	1	0
chr11_59279959_-	1	0	0
chr11_61004375_-	1	0	2
chr11_65715355_-	1	0	0
chr11_65796336_+	1	0	0
chr11_67225955_+	1	5	0
chr11_72009255_-	1	0	1
chr11_77118982_+	1	0	1
chr11_79603729_-	1	0	0
chr11_80268704_-	1	2	1
chr11_88509737_+	1	0	0
chr11_88831447_-	1	0	0
chr11_90727688_-	1	0	0
chr11_9146809_-	1	0	0
chr11_97526642_+	1	0	0
chr11_97897614_+	1	0	0
chr12_103228096_-	1	5	1
chr12_106774424_+	1	0	0
chr12_106913197_-	1	1	0
chr12_108083886_-	1	0	0
chr12_110772964_+	1	0	0
chr12_111226775_-	1	1	1
chr12_111515729_-	1	0	0
chr12_113227351_+	1	0	0
chr12_118708338_+	1	0	0
chr12_122084117_+	1	12	26
chr12_131948221_+	1	1	3
chr12_14584778_+	1	0	0
chr12_14774697_-	1	0	1
chr12_1829770_-	1	0	0
chr12_19327120_+	1	0	0
chr12_19793340_-	1	0	0
chr12_25720988_-	1	2	3
chr12_28762263_-	1	0	0
chr12_30669368_+	1	0	0
chr12_34037102_+	1	0	1
chr12_34581785_-	1	0	0
chr12_37281853_-	1	0	0
chr12_4166443_-	1	0	0
chr12_42707903_-	1	7	4
chr12_45243362_+	1	0	2
chr12_4821539_-	1	0	0
chr12_50163849_-	1	1	0
chr12_50908439_-	1	0	0
chr12_51758600_-	1	0	0
chr12_54936501_+	1	2	1
chr12_55321438_-	1	0	0
chr12_5729590_-	1	0	0
chr12_60051759_+	1	0	1
chr12_62648740_+	1	1	0
chr12_63344848_-	1	0	3
chr12_68641460_+	1	0	0
chr12_7106723_-	1	0	1
chr12_71117748_-	1	0	0
chr12_73350864_+	1	1	2
chr12_76360440_-	1	4	1
chr12_77326272_+	1	0	0
chr12_78167536_+	1	0	0
chr12_80947289_-	1	4	2
chr12_85320856_+	1	2	2
chr12_8802487_-	1	0	0
chr12_88036044_-	1	0	1
chr12_91314453_+	1	0	0
chr12_92724056_-	1	0	0
chr12_93777412_+	1	0	0
chr12_94231539_+	1	0	8
chr12_99177781_+	1	0	0
chr12_99776412_-	1	0	0
chr13_100128699_-	1	0	0
chr13_100128701_-	1	0	0
chr13_100388091_-	1	0	0
chr13_102802557_-	1	0	0
chr13_106628992_-	1	0	0
chr13_110271402_-	1	0	2
chr13_110532338_-	1	0	0
chr13_110903327_+	1	1	0
chr13_111271185_-	1	1	0
chr13_112601228_-	1	2	0
chr13_113177996_+	1	0	0
chr13_114112843_+	1	0	0
chr13_114145124_+	1	2	1
chr13_18213096_-	1	0	1
chr13_19495668_-	1	0	2
chr13_19816031_-	1	0	1
chr13_20988780_-	1	5	2
chr13_21312704_+	1	0	0
chr13_25076389_-	1	1	0
chr13_26277865_-	1	0	0
chr13_28844629_-	1	0	0
chr13_31030176_-	1	0	1
chr13_32690788_-	1	0	0
chr13_33288048_+	1	0	0
chr13_35930880_-	1	0	0
chr13_36014334_+	1	0	0
chr13_36632921_-	1	0	0
chr13_39023961_+	1	2	0
chr13_41192356_+	1	0	0
chr13_41808875_+	1	0	0
chr13_42005850_-	1	2	0
chr13_43875737_+	1	2	1
chr13_45516921_-	1	0	0
chr13_50208159_+	1	0	0
chr13_50525250_+	1	12	0
chr13_51799307_+	1	20	1
chr13_52994710_+	1	5	0
chr13_53491433_-	1	0	0
chr13_53554216_+	1	0	0
chr13_54883396_-	1	0	1
chr13_56723007_+	1	0	0
chr13_59202020_-	1	0	0
chr13_59876310_+	1	0	0
chr13_60218508_-	1	0	0
chr13_61869720_-	1	0	0
chr13_62721800_-	1	6	5
chr13_63260723_-	1	1	1
chr13_64895267_-	1	1	0
chr13_66378350_-	1	0	0
chr13_66543211_-	1	0	0
chr13_70923474_-	1	1	0
chr13_72286357_-	1	3	1
chr13_76020611_+	1	0	0
chr13_77760049_-	1	0	0
chr13_78647680_+	1	0	0
chr13_79307104_-	1	2	0
chr13_79373946_-	1	0	0
chr13_79449935_+	1	3	1
chr13_81119154_+	1	0	0
chr13_82422531_+	1	0	0
chr13_83420815_-	1	2	1
chr13_86727761_+	1	1	0
chr13_90145883_+	1	0	4
chr13_93395194_+	1	2	0
chr13_94290853_-	1	0	0
chr13_96520015_+	1	0	0
chr13_97516216_+	1	0	0
chr13_99305542_+	1	0	0
chr14_100216484_-	1	0	0
chr14_104929485_-	1	1	1
chr14_104957411_-	1	0	0
chr14_105173946_+	1	0	0
chr14_106134199_-	1	0	0
chr14_16093631_+	1	0	0
chr14_19858315_-	1	0	3
chr14_25163073_-	1	0	0
chr14_25228960_-	1	1	0
chr14_25335490_+	1	0	0
chr14_25958718_-	1	1	1
chr14_26346585_+	1	0	1
chr14_26856572_-	1	3	3
chr14_27685782_-	1	2	1
chr14_28377073_-	1	0	0
chr14_29166263_+	1	0	0
chr14_29256108_+	1	0	0
chr14_33330636_-	1	0	0
chr14_37515914_+	1	0	0
chr14_38581045_+	1	0	0
chr14_39975250_-	1	0	1
chr14_40657646_+	1	0	0
chr14_42451617_-	1	1	0
chr14_46563660_+	1	0	1
chr14_48594412_-	1	2	1
chr14_50352482_+	1	0	1
chr14_51943611_-	1	0	0
chr14_52159088_+	1	0	0
chr14_53090611_-	1	0	0
chr14_54730541_-	1	0	0
chr14_56201894_+	1	0	1
chr14_57586126_-	1	1	0
chr14_58082255_+	1	0	0
chr14_59327349_-	1	0	1
chr14_59709017_+	1	0	1
chr14_66215547_-	1	0	0
chr14_69090245_+	1	0	0
chr14_75901524_+	1	6	3
chr14_76950674_+	1	0	0
chr14_79737843_-	1	0	0
chr14_80527483_-	1	0	0
chr14_81168124_-	1	0	4
chr14_93990390_+	1	0	1
chr14_94068331_-	1	0	0
chr14_96849330_+	1	0	0
chr14_99992886_+	1	0	0
chr15_100691264_+	1	0	0
chr15_100757251_-	1	0	0
chr15_101322179_+	1	3	3
chr15_20196169_+	1	2	1
chr15_20202857_-	1	0	0
chr15_22295983_-	1	1	0
chr15_23186132_-	1	0	1
chr15_23485668_+	1	0	0
chr15_24944556_+	1	0	0
chr15_25518485_-	1	0	1
chr15_26048739_-	1	0	0
chr15_26674056_-	1	0	0
chr15_29689587_+	1	0	0
chr15_33946555_-	1	0	0
chr15_36041842_-	1	0	1
chr15_36623764_+	1	3	0
chr15_37434071_-	1	0	0
chr15_37558338_+	1	0	0
chr15_39798465_+	1	0	0
chr15_40749844_+	1	0	0
chr15_41326910_-	1	0	0
chr15_46461823_+	1	0	0
chr15_46989825_-	1	0	1
chr15_49033582_-	1	1	0
chr15_50903130_-	1	0	0
chr15_55286591_-	1	0	0
chr15_59433702_-	1	0	1
chr15_60391670_+	1	0	0
chr15_60870813_-	1	0	0
chr15_62032232_-	1	0	0
chr15_65804341_+	1	0	0
chr15_66605082_-	1	0	1
chr15_66873915_+	1	0	0
chr15_70755520_+	1	0	1
chr15_72059974_-	1	0	1
chr15_74441896_+	1	0	0
chr15_75134524_+	1	0	0
chr15_93685062_-	1	0	0
chr15_98047765_+	1	0	2
chr16_11218546_-	1	0	0
chr16_13995467_-	1	0	0
chr16_1450284_-	1	0	0
chr16_14659135_-	1	0	0
chr16_17110112_+	1	4	0
chr16_1892516_-	1	0	0
chr16_19138534_-	1	0	0
chr16_21522715_+	1	0	0
chr16_27012079_-	1	0	4
chr16_27072896_-	1	0	0
chr16_298138_+	1	1	0
chr16_30569492_-	1	3	2
chr16_3124573_+	1	0	8
chr16_33736750_-	1	0	0
chr16_34588570_-	1	2	1
chr16_50732317_-	1	0	0
chr16_51161225_-	1	2	0
chr16_51363305_-	1	0	0
chr16_51491158_-	1	1	0
chr16_52571328_+	1	0	0
chr16_52680938_+	1	0	0
chr16_5623061_-	1	0	0
chr16_59529393_+	1	0	0
chr16_59837406_-	1	0	1
chr16_59989627_+	1	0	0
chr16_60337183_-	1	0	0
chr16_62197645_+	1	1	0
chr16_64188851_-	1	1	0
chr16_7143340_+	1	0	0
chr16_73889913_-	1	0	1
chr16_75481335_+	1	0	0
chr16_76908571_+	1	3	1
chr16_77368552_-	1	0	0
chr16_77656177_-	1	1	0
chr16_78036927_+	1	0	0
chr16_81893749_+	1	0	0
chr16_87020307_-	1	0	0
chr16_88973486_+	1	0	0
chr16_89000109_+	1	0	0
chr17_11973775_-	1	0	1
chr17_13354246_+	1	0	0
chr17_19278374_+	1	0	0
chr17_21127120_+	1	0	0
chr17_21202093_-	1	0	0
chr17_21966541_-	1	0	0
chr17_22465861_+	1	0	0
chr17_26195329_+	1	0	0
chr17_26866677_-	1	0	0
chr17_27008452_+	1	1	3
chr17_2708489_+	1	0	0
chr17_31608648_-	1	0	0
chr17_33203344_-	1	0	0
chr17_3492760_+	1	0	0
chr17_35247559_-	1	4	0
chr17_36118441_-	1	0	0
chr17_36648144_-	1	0	0
chr17_37474498_-	1	0	0
chr17_42220963_+	1	0	0
chr17_49578455_-	1	0	3
chr17_50048376_-	1	0	0
chr17_52248859_+	1	0	0
chr17_52640751_-	1	0	0
chr17_55153910_+	1	0	0
chr17_5781941_-	1	1	8
chr17_61482531_-	1	0	0
chr17_62835309_+	1	0	0
chr17_68533497_-	1	0	1
chr17_73176916_+	1	0	0
chr17_74738768_+	1	0	0
chr17_78416391_-	1	0	0
chr17_7875878_+	1	0	0
chr17_80727911_+	1	0	0
chr17_81447704_+	1	5	0
chr17_82214649_-	1	0	0
chr17_82691241_-	1	0	0
chr17_8501961_+	1	0	0
chr18_10945590_-	1	1	0
chr18_11569663_+	1	0	0
chr18_13631090_+	1	10	5
chr18_13631113_+	1	2	1
chr18_14147415_-	1	0	1
chr18_14148843_+	1	0	0
chr18_14457851_-	1	0	0
chr18_14922182_-	1	0	0
chr18_17445477_-	1	0	0
chr18_21015651_-	1	0	0
chr18_2146835_+	1	0	1
chr18_2230030_-	1	0	0
chr18_23517595_-	1	3	0
chr18_26088099_+	1	0	0
chr18_28717768_-	1	0	0
chr18_29392036_+	1	1	0
chr18_29671465_-	1	0	0
chr18_2974095_+	1	0	0
chr18_35280494_-	1	1	1
chr18_37494006_-	1	11	1
chr18_37833322_+	1	0	0
chr18_38669180_-	1	0	0
chr18_39614675_-	1	0	1
chr18_41364322_+	1	1	4
chr18_41378747_-	1	0	0
chr18_44760185_+	1	4	1
chr18_46324905_+	1	0	0
chr18_4840072_-	1	0	1
chr18_49466422_+	1	0	1
chr18_4993336_+	1	2	1
chr18_5242521_-	1	0	0
chr18_56751250_-	1	12	5
chr18_5902691_+	1	0	0
chr18_59895551_+	1	9	1
chr18_60069725_+	1	0	0
chr18_63727703_-	1	1	2
chr18_65388596_+	1	0	0
chr18_75287829_+	1	0	0
chr18_8075133_+	1	0	0
chr19_12578490_-	1	0	0
chr19_12829857_+	1	0	0
chr19_14098136_+	1	0	0
chr19_1651891_-	1	20	6
chr19_17771839_-	1	0	0
chr19_17886897_-	1	0	0
chr19_18283839_+	1	0	0
chr19_19646698_+	1	0	0
chr19_19646736_-	1	0	1
chr19_22724811_+	1	0	0
chr19_28515988_-	1	0	0
chr19_29279731_-	1	2	0
chr19_30578473_-	1	0	0
chr19_31815925_-	1	0	0
chr19_36015739_+	1	1	1
chr19_36427116_+	1	0	0
chr19_37781143_+	1	0	0
chr19_38329814_-	1	0	0
chr19_42051309_+	1	1	1
chr19_45190092_+	1	6	0
chr19_45724402_-	1	0	0
chr19_48796412_+	1	0	0
chr19_49614398_+	1	0	0
chr19_54687681_+	1	0	0
chr19_57691628_-	1	0	0
chr19_6287694_+	1	0	0
chr2_100753253_+	1	0	0
chr2_103833374_-	1	0	0
chr2_104407179_+	1	0	0
chr2_10523515_-	1	0	1
chr2_10551697_+	1	7	0
chr2_109113934_-	1	1	0
chr2_11069797_-	1	0	0
chr2_111250104_-	1	0	0
chr2_111652892_-	1	2	0
chr2_111707831_+	1	6	3
chr2_112982093_-	1	5	1
chr2_113692527_-	1	0	0
chr2_118080923_+	1	0	0
chr2_11939551_+	1	0	0
chr2_122911098_+	1	5	1
chr2_122927144_+	1	0	0
chr2_124063298_-	1	0	0
chr2_125110939_+	1	0	0
chr2_128760125_-	1	0	0
chr2_129112375_-	1	0	0
chr2_129911082_-	1	0	0
chr2_130250144_-	1	0	1
chr2_130824448_+	1	0	1
chr2_131381847_+	1	0	0
chr2_132278583_+	1	0	0
chr2_134157255_+	1	1	0
chr2_136398168_+	1	0	0
chr2_138646228_-	1	0	0
chr2_140502921_+	1	0	0
chr2_142331259_-	1	0	0
chr2_142574313_-	1	0	0
chr2_142903658_-	1	1	1
chr2_144179286_+	1	0	4
chr2_144811248_-	1	1	1
chr2_147970736_-	1	0	0
chr2_149182627_+	1	0	0
chr2_15178421_-	1	0	0
chr2_15569406_-	1	0	0
chr2_156353262_-	1	0	1
chr2_15759036_+	1	0	0
chr2_158409306_+	1	0	0
chr2_160492302_+	1	5	2
chr2_162367699_-	1	0	0
chr2_163885102_-	1	0	2
[truncated: 3,073 more rows]
